# Supplementary material for: Innovative Rhizosphere-Based Enrichment under P-Limitation Selects for Bacterial Isolates with High-Performance P-Solubilizing Traits
Source: Microbiol Spectr. 2022 Oct 11;10(6):e02052-22. doi: 10.1128/spectrum.02052-22 (PMC9769856; doi:10.1128/spectrum.02052-22)
Supplement: Supplemental file 2 — Supplemental material. Download spectrum.02052-22-s0002.csv, CSV file, 0.05 MB [file spectrum.02052-22-s0002.csv]

Isolate_Nr	Bact_cycle	LB_Diameter	FeP_Diameter	AlP_Diameter	TCP_Diameter	MPVK_Diameter	MPVK_Halo	MPVK_HD	MPVK_Halo_Score	Siderophore_Score	H2S_Score	P_FeP	P_AlP	P_TCP	P_MPVK	Genus	Phylum	Class	Order	Family
I.001	RSS	9	1.333333333	3.333333333	2	2.333333333	0	0	No halo	No siderophore production	No H2S production	Class II	Class III	Class I	Class III	Bacillus	Firmicutes	Bacilli	Bacillales	Bacillaceae
I.002	RSS	4.333333333	1.666666667	5.666666667	3	1.333333333	0	0	No halo	No siderophore production	No H2S production	Class II	Class IV	Class I	Class II	Curtobacterium	Actinobacteria	Actinobacteria	Actinomycetales	Microbacteriaceae
I.003	RSS	4	1	3.666666667	3	1.333333333	0	0	No halo	Class 1	No H2S production	Class II	Class III	Class I	Class II	Curtobacterium	Actinobacteria	Actinobacteria	Actinomycetales	Microbacteriaceae
I.004	RSS	7	2.333333333	3.333333333	2.333333333	3	11.66666667	3.888888889	Halo	Class 1	No H2S production	Class III	Class III	Class I	Class IV	Rahnella - Ewignella	Proteobacteria	Gammaproteobacteria	Enterobacterales	Enterobacteriaceae/Yersiniaceae
I.005	RSS	4.666666667	1.666666667	4.333333333	4	1.333333333	0	0	No halo	Class 1	No H2S production	Class II	Class III	Class II	Class II	Curtobacterium	Actinobacteria	Actinobacteria	Actinomycetales	Microbacteriaceae
I.006	RSS	4	1.333333333	4.333333333	3.333333333	1	0	0	No halo	Class 1	No H2S production	Class II	Class III	Class I	Class II	Curtobacterium	Actinobacteria	Actinobacteria	Actinomycetales	Microbacteriaceae
I.007	RSS	7.666666667	1.666666667	2	3	2.333333333	1.666666667	0.714285714	No halo	Class 3	No H2S production	Class II	Class II	Class I	Class III	Klebsiella - Raoultella	Proteobacteria	Gammaproteobacteria	Enterobacterales	Enterobacteriaceae
I.008	RSS	7.333333333	1.666666667	2	2	3.333333333	5.333333333	1.6	Halo	Class 3	H2S production	Class II	Class II	Class I	Class IV	Klebsiella - Raoultella	Proteobacteria	Gammaproteobacteria	Enterobacterales	Enterobacteriaceae
I.009	RSS	5	1	1.666666667	3	3.333333333	3.333333333	1	Halo	Class 3	H2S production	Class II	Class II	Class I	Class IV	Pantoea	Proteobacteria	Gammaproteobacteria	Enterobacterales	Enterobacteriaceae
I.010	RSS	5	2.333333333	3.333333333	2	3	6.333333333	2.111111111	Halo	Class 1	No H2S production	Class III	Class III	Class I	Class IV	Pantoea	Proteobacteria	Gammaproteobacteria	Enterobacterales	Enterobacteriaceae
I.011	B-V1	5	2	4	4.333333333	2.666666667	5.333333333	2	Halo	Class 2	No H2S production	Class III	Class III	Class II	Class III	Pantoea	Proteobacteria	Gammaproteobacteria	Enterobacterales	Enterobacteriaceae
I.012	B-V1	6.333333333	1	2	2	3	0	0	No halo	No siderophore production	No H2S production	Class II	Class II	Class I	Class IV	Leclercia - Enterobacter	Proteobacteria	Gammaproteobacteria	Enterobacterales	Enterobacteriaceae
I.013	B-V1	4.666666667	1	2	2	1.666666667	0	0	No halo	Class 1	No H2S production	Class II	Class II	Class I	Class II	Pseudomonas	Proteobacteria	Gammaproteobacteria	Pseudomonadales	Pseudomonadaceae
I.014	B-V1	4.666666667	1	1	2.333333333	2	3	1.5	Halo	No siderophore production	H2S production	Class II	Class I	Class I	Class III	Enterobacter	Proteobacteria	Gammaproteobacteria	Enterobacterales	Enterobacteriaceae
I.015	B-V1	4.666666667	1	1.333333333	2	1	0	0	No halo	Class 1	No H2S production	Class II	Class II	Class I	Class II	Pseudomonas	Proteobacteria	Gammaproteobacteria	Pseudomonadales	Pseudomonadaceae
I.016	B-V1	5	1	2	2	1.666666667	0	0	No halo	Class 1	No H2S production	Class II	Class II	Class I	Class II	Pseudomonas	Proteobacteria	Gammaproteobacteria	Pseudomonadales	Pseudomonadaceae
I.017	B-V1	4	0	2	2.666666667	1	0	0	No halo	No siderophore production	No H2S production	Class I	Class II	Class I	Class II	Rhizobium - Agrobacterium	Proteobacteria	Alphaproteobacteria	Rhizobiales	Rhizobiaceae
I.018	B-V1	4	2	2	3	1.666666667	0	0	No halo	Class 2	No H2S production	Class III	Class II	Class I	Class II	Pseudomonas	Proteobacteria	Gammaproteobacteria	Pseudomonadales	Pseudomonadaceae
I.019	B-V1	5.666666667	1.333333333	2.333333333	4.666666667	1.666666667	0	0	No halo	Class 1	No H2S production	Class II	Class II	Class II	Class II	Leclercia - Enterobacter	Proteobacteria	Gammaproteobacteria	Enterobacterales	Enterobacteriaceae
I.020	B-V1	5.333333333	2	2.333333333	3	1	0	0	No halo	Class 2	No H2S production	Class III	Class II	Class I	Class II	Pseudomonas	Proteobacteria	Gammaproteobacteria	Pseudomonadales	Pseudomonadaceae
I.021	B-V1	6.666666667	1.333333333	3	2	2	0	0	No halo	Class 2	No H2S production	Class II	Class III	Class I	Class III	Pseudomonas	Proteobacteria	Gammaproteobacteria	Pseudomonadales	Pseudomonadaceae
I.022	B-V1	3	2.333333333	2	1.333333333	2	5.333333333	2.666666667	Halo	No siderophore production	No H2S production	Class III	Class II	Class I	Class III	Yeast	Others	Others	Others	Others
I.023	B-V1	5	1.666666667	3.666666667	7	1.666666667	2	1.2	Halo	Class 2	No H2S production	Class II	Class III	Class II	Class II	Pantoea	Proteobacteria	Gammaproteobacteria	Enterobacterales	Enterobacteriaceae
I.024	B-V1	3	2	2.333333333	1	2	6	3	Halo	No siderophore production	No H2S production	Class III	Class II	Class I	Class III	Yeast	Others	Others	Others	Others
I.025	B-V1	3	2	2.333333333	1	2.666666667	8.666666667	3.25	Halo	No siderophore production	No H2S production	Class III	Class II	Class I	Class III	Yeast	Others	Others	Others	Others
I.026	B-V1	5	2.333333333	4	8.333333333	2	4.333333333	2.166666667	Halo	Class 2	No H2S production	Class III	Class III	Class III	Class III	Pantoea	Proteobacteria	Gammaproteobacteria	Enterobacterales	Enterobacteriaceae
I.027	B-V1	3	2	1.666666667	1.666666667	2	1.666666667	0.833333333	No halo	No siderophore production	No H2S production	Class III	Class II	Class I	Class III	Uncultured bacterium	Uncultured bacterium	Uncultured bacterium	Uncultured bacterium	Uncultured bacterium
I.028	B-V1	5	2.333333333	3.666666667	7.666666667	2	5	2.5	Halo	Class 2	No H2S production	Class III	Class III	Class III	Class III	Pantoea	Proteobacteria	Gammaproteobacteria	Enterobacterales	Enterobacteriaceae
I.029	B-V1	4	2.333333333	3.666666667	8.666666667	2	3.666666667	1.833333333	Halo	Class 2	No H2S production	Class III	Class III	Class III	Class III	Pantoea	Proteobacteria	Gammaproteobacteria	Enterobacterales	Enterobacteriaceae
I.030	B-V1	5	2	3.666666667	4.666666667	2.333333333	10	4.285714286	Halo	No siderophore production	No H2S production	Class III	Class III	Class II	Class III	Pantoea	Proteobacteria	Gammaproteobacteria	Enterobacterales	Enterobacteriaceae
I.031	B-V1	6	0	3	2	2.333333333	2	0.857142857	Halo	Class 2	No H2S production	Class I	Class III	Class I	Class III	Pseudomonas	Proteobacteria	Gammaproteobacteria	Pseudomonadales	Pseudomonadaceae
I.032	B-V1	6.666666667	0	2.666666667	2	1.333333333	0	0	No halo	No siderophore production	No H2S production	Class I	Class III	Class I	Class II	Pseudomonas	Proteobacteria	Gammaproteobacteria	Pseudomonadales	Pseudomonadaceae
I.033	B-V1	5.333333333	0	2	4.666666667	2.666666667	0	0	No halo	Class 1	No H2S production	Class I	Class II	Class II	Class III	Pseudomonas	Proteobacteria	Gammaproteobacteria	Pseudomonadales	Pseudomonadaceae
I.034	B-V1	4.666666667	2.666666667	4.333333333	4	2	7.333333333	3.666666667	Halo	No siderophore production	No H2S production	Class III	Class III	Class II	Class III	Pantoea	Proteobacteria	Gammaproteobacteria	Enterobacterales	Enterobacteriaceae
I.035	B-V1	5	1.666666667	2.666666667	3	2.333333333	0	0	No halo	Class 1	No H2S production	Class II	Class III	Class I	Class III	Pseudomonas	Proteobacteria	Gammaproteobacteria	Pseudomonadales	Pseudomonadaceae
I.036	B-V1	5	3	2	4	3.333333333	8.666666667	2.6	Halo	No siderophore production	No H2S production	Class IV	Class II	Class II	Class IV	Enterobacter - Atlantibacter - Kosakonia	Proteobacteria	Gammaproteobacteria	Enterobacterales	Enterobacteriaceae
I.037	B-V1	5.333333333	0	3	2.666666667	2	0	0	No halo	Class 2	No H2S production	Class I	Class III	Class I	Class III	Pseudomonas	Proteobacteria	Gammaproteobacteria	Pseudomonadales	Pseudomonadaceae
I.038	B-V1	4.333333333	2	4	3	2.666666667	5.666666667	2.125	Halo	Class 2	No H2S production	Class III	Class III	Class I	Class III	Pantoea	Proteobacteria	Gammaproteobacteria	Enterobacterales	Enterobacteriaceae
I.039	B-V1	6	0	3	3	2.333333333	5.666666667	2.428571429	Halo	Class 2	No H2S production	Class I	Class III	Class I	Class III	Pseudomonas	Proteobacteria	Gammaproteobacteria	Pseudomonadales	Pseudomonadaceae
I.040	B-V1	2.333333333	2.333333333	2	0	2	5.666666667	2.833333333	Halo	No siderophore production	No H2S production	Class III	Class II	Class IV	Class III	Yeast	Others	Others	Others	Others
I.041	B-V1	4	2	3	2	2	15	7.5	Halo	Class 3	No H2S production	Class III	Class III	Class I	Class III	Rouxiella - Rahnella	Proteobacteria	Gammaproteobacteria	Enterobacterales	Yersiniaceae
I.042	B-V1	6.333333333	1	3.333333333	2	3	0	0	No halo	Class 2	No H2S production	Class II	Class III	Class I	Class IV	Pseudomonas	Proteobacteria	Gammaproteobacteria	Pseudomonadales	Pseudomonadaceae
I.043	B-V1	4.666666667	1	2	2	1.333333333	0	0	No halo	Class 2	No H2S production	Class II	Class II	Class I	Class II	Pseudomonas	Proteobacteria	Gammaproteobacteria	Pseudomonadales	Pseudomonadaceae
I.044	B-V1	4	2.333333333	3	2	2.666666667	20	7.5	Halo	Class 3	No H2S production	Class III	Class III	Class I	Class III	Rouxiella	Proteobacteria	Gammaproteobacteria	Enterobacterales	Yersiniaceae
I.045	B-V1	4	2.333333333	3	2	3	16.66666667	5.555555556	Halo	Class 3	No H2S production	Class III	Class III	Class I	Class IV	Rouxiella - Rahnella	Proteobacteria	Gammaproteobacteria	Enterobacterales	Yersiniaceae
I.046	B-V1	4.333333333	1	2	2	2	0	0	No halo	Class 2	No H2S production	Class II	Class II	Class I	Class III	Pseudomonas	Proteobacteria	Gammaproteobacteria	Pseudomonadales	Pseudomonadaceae
I.047	B-V1	7	0	2	1	2	0	0	No halo	No siderophore production	No H2S production	Class I	Class II	Class I	Class III	Bacillus	Firmicutes	Bacilli	Bacillales	Bacillaceae
I.048	B-V1	4	1	3	2	3	15	5	Halo	Class 3	No H2S production	Class II	Class III	Class I	Class IV	Rouxiella	Proteobacteria	Gammaproteobacteria	Enterobacterales	Yersiniaceae
I.049	B-V1	5.333333333	2	2.333333333	3	3	0	0	No halo	Class 3	No H2S production	Class III	Class II	Class I	Class IV	Pantoea	Proteobacteria	Gammaproteobacteria	Enterobacterales	Enterobacteriaceae
I.050	B-V1	3.333333333	3	3	2	3.333333333	5.666666667	1.7	Halo	No siderophore production	No H2S production	Class IV	Class III	Class I	Class IV	Yeast	Others	Others	Others	Others
I.051	B-V1	8	1	4	2	3	1.666666667	0.555555556	No halo	Class 1	No H2S production	Class II	Class III	Class I	Class IV	Pseudomonas	Proteobacteria	Gammaproteobacteria	Pseudomonadales	Pseudomonadaceae
I.052	B-V1	8	1	4	4	3.666666667	3.333333333	0.909090909	Halo	Class 1	No H2S production	Class II	Class III	Class II	Class IV	Pseudomonas	Proteobacteria	Gammaproteobacteria	Pseudomonadales	Pseudomonadaceae
I.053	B-V1	2.666666667	2	2.333333333	0	3	6	2	Halo	No siderophore production	No H2S production	Class III	Class II	Class IV	Class IV	Yeast	Others	Others	Others	Others
I.054	B-V1	8	0	3.333333333	3.666666667	3.333333333	1.666666667	0.5	No halo	Class 1	No H2S production	Class I	Class III	Class I	Class IV	Pseudomonas	Proteobacteria	Gammaproteobacteria	Pseudomonadales	Pseudomonadaceae
I.055	B-V1	4	1.666666667	2	3	2	0	0	No halo	No siderophore production	No H2S production	Class II	Class II	Class I	Class III	Leclercia - Enterobacter	Proteobacteria	Gammaproteobacteria	Enterobacterales	Enterobacteriaceae
I.056	B-V1	8	0	4	2.333333333	3	4	1.333333333	Halo	Class 1	No H2S production	Class I	Class III	Class I	Class IV	Pseudomonas	Proteobacteria	Gammaproteobacteria	Pseudomonadales	Pseudomonadaceae
I.057	B-V1	6.333333333	1.333333333	3.666666667	5.666666667	3.666666667	6.666666667	1.818181818	Halo	Class 1	No H2S production	Class II	Class III	Class II	Class IV	Pantoea	Proteobacteria	Gammaproteobacteria	Enterobacterales	Enterobacteriaceae
I.058	B-V1	2.666666667	2	2.333333333	0	2.333333333	5	2.142857143	Halo	No siderophore production	No H2S production	Class III	Class II	Class IV	Class III	Pantoea	Proteobacteria	Gammaproteobacteria	Enterobacterales	Enterobacteriaceae
I.059	B-V1	4.666666667	3	3.666666667	4.666666667	3	2.666666667	0.888888889	Halo	Class 2	No H2S production	Class IV	Class III	Class II	Class IV	Pantoea	Proteobacteria	Gammaproteobacteria	Enterobacterales	Enterobacteriaceae
I.060	B-V1	3	2	2	1	2	5	2.5	Halo	No siderophore production	No H2S production	Class III	Class II	Class I	Class III	Yeast	Others	Others	Others	Others
I.061	B-V1	4.666666667	2	3	2	3.333333333	20	6	Halo	Class 3	No H2S production	Class III	Class III	Class I	Class IV	Rouxiella	Proteobacteria	Gammaproteobacteria	Enterobacterales	Yersiniaceae
I.062	B-V1	4.333333333	2	3.333333333	2.666666667	3	20	6.666666667	Halo	Class 3	No H2S production	Class III	Class III	Class I	Class IV	Rouxiella	Proteobacteria	Gammaproteobacteria	Enterobacterales	Yersiniaceae
I.063	B-V1	3.666666667	2	3	2	3	19.33333333	6.444444444	Halo	Class 3	No H2S production	Class III	Class III	Class I	Class IV	Rouxiella	Proteobacteria	Gammaproteobacteria	Enterobacterales	Yersiniaceae
I.064	B-V1	3.333333333	2	3	2	2.333333333	16.66666667	7.142857143	Halo	Class 3	No H2S production	Class III	Class III	Class I	Class III	Rouxiella	Proteobacteria	Gammaproteobacteria	Enterobacterales	Yersiniaceae
I.065	B-V1	4	2	3	2	2.333333333	17	7.285714286	Halo	Class 3	H2S production	Class III	Class III	Class I	Class III	Rouxiella	Proteobacteria	Gammaproteobacteria	Enterobacterales	Yersiniaceae
I.066	B-V1	4.333333333	2	3	2	2.333333333	16.66666667	7.142857143	Halo	Class 3	H2S production	Class III	Class III	Class I	Class III	Rouxiella	Proteobacteria	Gammaproteobacteria	Enterobacterales	Yersiniaceae
I.067	B-V1	4	2	3	2	2.333333333	16.66666667	7.142857143	Halo	Class 3	No H2S production	Class III	Class III	Class I	Class III	Rouxiella	Proteobacteria	Gammaproteobacteria	Enterobacterales	Yersiniaceae
I.068	B-V1	4	2	3.333333333	2	2.666666667	21.66666667	8.125	Halo	Class 3	No H2S production	Class III	Class III	Class I	Class III	Rouxiella	Proteobacteria	Gammaproteobacteria	Enterobacterales	Yersiniaceae
I.069	B-V1	3	2	3.333333333	2	3	23.33333333	7.777777778	Halo	Class 3	No H2S production	Class III	Class III	Class I	Class IV	Rouxiella	Proteobacteria	Gammaproteobacteria	Enterobacterales	Yersiniaceae
I.070	B-V1	4	2	3.333333333	2	2	20	10	Halo	Class 3	No H2S production	Class III	Class III	Class I	Class III	Rouxiella	Proteobacteria	Gammaproteobacteria	Enterobacterales	Yersiniaceae
I.071	B-V2	5	1	2	2.666666667	3	8.666666667	2.888888889	Halo	No siderophore production	No H2S production	Class II	Class II	Class I	Class IV	Enterobacter - Kosakonia	Proteobacteria	Gammaproteobacteria	Enterobacterales	Enterobacteriaceae
I.072	B-V2	4.666666667	2.333333333	3.333333333	5.666666667	3.25	7.75	2.384615385	Halo	Class 2	No H2S production	Class III	Class III	Class II	Class IV	Pantoea	Proteobacteria	Gammaproteobacteria	Enterobacterales	Enterobacteriaceae
I.073	B-V2	5.666666667	2	3	2	2	0	0	No halo	Class 1	H2S production	Class III	Class III	Class I	Class III	Pseudomonas	Proteobacteria	Gammaproteobacteria	Pseudomonadales	Pseudomonadaceae
I.074	B-V2	5	2	4	5.666666667	3	5	1.666666667	Halo	Class 2	No H2S production	Class III	Class III	Class II	Class IV	Pantoea	Proteobacteria	Gammaproteobacteria	Enterobacterales	Enterobacteriaceae
I.075	B-V2	8	2	4	2	2.666666667	1.333333333	0.5	No halo	Class 1	No H2S production	Class III	Class III	Class I	Class III	Pseudomonas	Proteobacteria	Gammaproteobacteria	Pseudomonadales	Pseudomonadaceae
I.076	B-V2	5.666666667	1	1.666666667	2	2	5.333333333	2.666666667	Halo	No siderophore production	H2S production	Class II	Class II	Class I	Class III	Enterobacter	Proteobacteria	Gammaproteobacteria	Enterobacterales	Enterobacteriaceae
I.077	B-V2	6.333333333	2.666666667	4	4	1.333333333	8.666666667	6.5	Halo	Class 1	No H2S production	Class III	Class III	Class II	Class II	Pantoea	Proteobacteria	Gammaproteobacteria	Enterobacterales	Enterobacteriaceae
I.078	B-V2	6	1.333333333	2.666666667	2.333333333	1.666666667	0	0	No halo	Class 1	H2S production	Class II	Class III	Class I	Class II	Pseudomonas	Proteobacteria	Gammaproteobacteria	Pseudomonadales	Pseudomonadaceae
I.079	B-V2	5	1	2	2	2	7	3.5	Halo	Class 1	H2S production	Class II	Class II	Class I	Class III	Enterobacter	Proteobacteria	Gammaproteobacteria	Enterobacterales	Enterobacteriaceae
I.080	B-V2	4	2.333333333	3.666666667	7.333333333	2	5.333333333	2.666666667	Halo	Class 2	No H2S production	Class III	Class III	Class II	Class III	Enterobacter - Atlantibacter - Kosakonia	Proteobacteria	Gammaproteobacteria	Enterobacterales	Enterobacteriaceae
I.081	B-V2	6	1	2	3.333333333	2	0	0	No halo	Class 1	H2S production	Class II	Class II	Class I	Class III	Leclercia - Enterobacter	Proteobacteria	Gammaproteobacteria	Enterobacterales	Enterobacteriaceae
I.082	B-V2	4.333333333	2	4.333333333	4	3	5.666666667	1.888888889	Halo	Class 1	No H2S production	Class III	Class III	Class II	Class IV	Pantoea	Proteobacteria	Gammaproteobacteria	Enterobacterales	Enterobacteriaceae
I.083	B-V2	4.333333333	3	3	4	2.333333333	5	2.142857143	Halo	Class 1	No H2S production	Class IV	Class III	Class II	Class III	Pantoea	Proteobacteria	Gammaproteobacteria	Enterobacterales	Enterobacteriaceae
I.084	B-V2	3	2.666666667	2.333333333	1	2.333333333	8	3.428571429	Halo	No siderophore production	No H2S production	Class III	Class II	Class I	Class III	Yeast	Others	Others	Others	Others
I.085	B-V2	5.333333333	1.333333333	2	2	2	0	0	No halo	Class 1	No H2S production	Class II	Class II	Class I	Class III	Leclercia - Enterobacter	Proteobacteria	Gammaproteobacteria	Enterobacterales	Enterobacteriaceae
I.086	B-V2	3	0	2	2	2.333333333	6	2.571428571	Halo	Class 1	No H2S production	Class I	Class II	Class I	Class III	Yeast	Others	Others	Others	Others
I.087	B-V2	3	1	1.666666667	2	2.666666667	0	0	No halo	No siderophore production	No H2S production	Class II	Class II	Class I	Class III	Yeast	Others	Others	Others	Others
I.088	B-V2	5.333333333	1	2.666666667	2	2.333333333	7.333333333	3.142857143	Halo	Class 1	H2S production	Class II	Class III	Class I	Class III	Pseudomonas	Proteobacteria	Gammaproteobacteria	Pseudomonadales	Pseudomonadaceae
I.089	B-V2	5.333333333	0	2.333333333	2	2.333333333	0	0	No halo	Class 1	No H2S production	Class I	Class II	Class I	Class III	Pseudomonas	Proteobacteria	Gammaproteobacteria	Pseudomonadales	Pseudomonadaceae
I.090	B-V2	9.333333333	0	4	3	3.666666667	5.666666667	1.545454545	Halo	Class 1	No H2S production	Class I	Class III	Class I	Class IV	Pseudomonas	Proteobacteria	Gammaproteobacteria	Pseudomonadales	Pseudomonadaceae
I.091	B-V2	4.666666667	1	2.666666667	2	2.333333333	13.33333333	5.714285714	Halo	Class 1	No H2S production	Class II	Class III	Class I	Class III	Pantoea	Proteobacteria	Gammaproteobacteria	Enterobacterales	Enterobacteriaceae
I.092	B-V2	5	2	2	3	3	8	2.666666667	Halo	No siderophore production	No H2S production	Class III	Class II	Class I	Class IV	Enterobacter - Kosakonia	Proteobacteria	Gammaproteobacteria	Enterobacterales	Enterobacteriaceae
I.093	B-V2	5	2	2	4	3	5.666666667	1.888888889	Halo	No siderophore production	No H2S production	Class III	Class II	Class II	Class IV	Enterobacter - Kosakonia	Proteobacteria	Gammaproteobacteria	Enterobacterales	Enterobacteriaceae
I.094	B-V2	5.666666667	2	3	2	2	0	0	No halo	No siderophore production	No H2S production	Class III	Class III	Class I	Class III	Pseudomonas	Proteobacteria	Gammaproteobacteria	Pseudomonadales	Pseudomonadaceae
I.095	B-V2	4	0	1.666666667	2	1.666666667	0	0	No halo	Class 1	No H2S production	Class I	Class II	Class I	Class II	Rhizobium - Agrobacterium	Proteobacteria	Alphaproteobacteria	Rhizobiales	Rhizobiaceae
I.096	B-V2	6	2	3	3	3.333333333	8.666666667	2.6	Halo	No siderophore production	No H2S production	Class III	Class III	Class I	Class IV	Enterobacter - Atlantibacter	Proteobacteria	Gammaproteobacteria	Enterobacterales	Enterobacteriaceae
I.097	B-V2	6	2	3.666666667	3.666666667	3	5.333333333	1.777777778	Halo	Class 2	No H2S production	Class III	Class III	Class I	Class IV	Pantoea	Proteobacteria	Gammaproteobacteria	Enterobacterales	Enterobacteriaceae
I.098	B-V2	6.666666667	2	2	2.333333333	3	4.666666667	1.555555556	Halo	Class 1	No H2S production	Class III	Class II	Class I	Class IV	Enterobacter - Kosakonia	Proteobacteria	Gammaproteobacteria	Enterobacterales	Enterobacteriaceae
I.099	B-V2	5	2	2	2	2	18	9	Halo	No siderophore production	No H2S production	Class III	Class II	Class I	Class III	Erwinia	Proteobacteria	Gammaproteobacteria	Enterobacterales	Enterobacteriaceae
I.100	B-V2	6	2	3	3	3.666666667	5.666666667	1.545454545	Halo	No siderophore production	No H2S production	Class III	Class III	Class I	Class IV	Enterobacter - Kosakonia	Proteobacteria	Gammaproteobacteria	Enterobacterales	Enterobacteriaceae
I.101	B-V2	5	2	4	3.333333333	3	5	1.666666667	Halo	Class 1	No H2S production	Class III	Class III	Class I	Class IV	Pantoea	Proteobacteria	Gammaproteobacteria	Enterobacterales	Enterobacteriaceae
I.102	B-V2	4	3	4	3.666666667	3	5.333333333	1.777777778	Halo	Class 1	No H2S production	Class IV	Class III	Class I	Class IV	Pantoea	Proteobacteria	Gammaproteobacteria	Enterobacterales	Enterobacteriaceae
I.103	B-V2	5	3	4	3.666666667	3	5	1.666666667	Halo	Class 1	No H2S production	Class IV	Class III	Class I	Class IV	Pantoea	Proteobacteria	Gammaproteobacteria	Enterobacterales	Enterobacteriaceae
I.104	B-V2	5	3	3.333333333	2.333333333	3	5.666666667	1.888888889	Halo	Class 1	No H2S production	Class IV	Class III	Class I	Class IV	Pantoea	Proteobacteria	Gammaproteobacteria	Enterobacterales	Enterobacteriaceae
I.105	B-V2	5	3	4	3.666666667	2	0	0	No halo	Class 1	No H2S production	Class IV	Class III	Class I	Class III	Pantoea	Proteobacteria	Gammaproteobacteria	Enterobacterales	Enterobacteriaceae
I.106	B-V2	3	0	2	0	3	6	2	Halo	No siderophore production	No H2S production	Class I	Class II	Class IV	Class IV	Yeast	Others	Others	Others	Others
I.107	B-V2	5	2	4	4.666666667	3	7.333333333	2.444444444	Halo	Class 1	No H2S production	Class III	Class III	Class II	Class IV	Pantoea	Proteobacteria	Gammaproteobacteria	Enterobacterales	Enterobacteriaceae
I.108	B-V2	5	3	3.666666667	3.333333333	2	1.333333333	0.666666667	No halo	Class 1	No H2S production	Class IV	Class III	Class I	Class III	Pantoea	Proteobacteria	Gammaproteobacteria	Enterobacterales	Enterobacteriaceae
I.109	B-V2	3	2	2	0	3	6.333333333	2.111111111	Halo	No siderophore production	No H2S production	Class III	Class II	Class IV	Class IV	Yeast	Others	Others	Others	Others
I.110	B-V2	4.666666667	2	3	3.333333333	2.666666667	4.666666667	1.75	Halo	Class 2	No H2S production	Class III	Class III	Class I	Class III	Pantoea	Proteobacteria	Gammaproteobacteria	Enterobacterales	Enterobacteriaceae
I.111	B-V2	3	2	2	2	2.666666667	1.333333333	0.5	No halo	Class 1	No H2S production	Class III	Class II	Class I	Class III	Burkholderia - Paraburkholderia	Proteobacteria	Betaproteobacteria	Burkholderiales	Burkholderiaceae
I.112	B-V2	3.333333333	2	3	1.666666667	2	1.333333333	0.666666667	No halo	Class 1	No H2S production	Class III	Class III	Class I	Class III	Uncultured bacterium	Uncultured bacterium	Uncultured bacterium	Uncultured bacterium	Uncultured bacterium
I.113	B-V2	5	1.333333333	3	2	3	10	3.333333333	Halo	Class 2	No H2S production	Class II	Class III	Class I	Class IV	Pantoea	Proteobacteria	Gammaproteobacteria	Enterobacterales	Enterobacteriaceae
I.114	B-V2	8	2	4	2	3	4.666666667	1.555555556	Halo	Class 2	No H2S production	Class III	Class III	Class I	Class IV	Pseudomonas	Proteobacteria	Gammaproteobacteria	Pseudomonadales	Pseudomonadaceae
I.115	B-V2	2	0	1	1	3	0	0	No halo	Class 1	No H2S production	Class I	Class I	Class I	Class IV	Rhizobium - Agrobacterium	Proteobacteria	Alphaproteobacteria	Rhizobiales	Rhizobiaceae
I.116	B-V2	8.666666667	2	4	2	3	2.666666667	0.888888889	Halo	Class 1	No H2S production	Class III	Class III	Class I	Class IV	Pseudomonas	Proteobacteria	Gammaproteobacteria	Pseudomonadales	Pseudomonadaceae
I.117	B-V2	8	2	3	2	3.333333333	4.666666667	1.4	Halo	Class 1	No H2S production	Class III	Class III	Class I	Class IV	Pseudomonas	Proteobacteria	Gammaproteobacteria	Pseudomonadales	Pseudomonadaceae
I.118	B-V2	8	2	3.333333333	2	3	4	1.333333333	Halo	Class 1	No H2S production	Class III	Class III	Class I	Class IV	Pseudomonas	Proteobacteria	Gammaproteobacteria	Pseudomonadales	Pseudomonadaceae
I.119	B-V2	4	0	2	2	2	18.33333333	9.166666667	Halo	Class 1	No H2S production	Class I	Class II	Class I	Class III	Erwinia	Proteobacteria	Gammaproteobacteria	Enterobacterales	Enterobacteriaceae
I.120	B-V2	3.666666667	0	2	2	2	4.333333333	2.166666667	Halo	Class 1	No H2S production	Class I	Class II	Class I	Class III	Rhizobium - Agrobacterium	Proteobacteria	Alphaproteobacteria	Rhizobiales	Rhizobiaceae
I.121	B-V2	3	2	2	1.333333333	2.666666667	8	3	Halo	No siderophore production	No H2S production	Class III	Class II	Class I	Class III	Yeast	Others	Others	Others	Others
I.122	B-V2	3.5	2	2	1.666666667	2.666666667	7	2.625	Halo	No siderophore production	No H2S production	Class III	Class II	Class I	Class III	Yeast	Others	Others	Others	Others
I.123	B-V2	6.333333333	2	2.666666667	1.333333333	3	7	2.333333333	Halo	No siderophore production	No H2S production	Class III	Class III	Class I	Class IV	Bacillus	Firmicutes	Bacilli	Bacillales	Bacillaceae
I.124	B-V2	3.333333333	2	2.333333333	1.666666667	2	0	0	No halo	No siderophore production	No H2S production	Class III	Class II	Class I	Class III	Yeast	Others	Others	Others	Others
I.125	B-V2	6	2	2	1.333333333	2	0	0	No halo	Class 1	No H2S production	Class III	Class II	Class I	Class III	Bacillus	Firmicutes	Bacilli	Bacillales	Bacillaceae
I.126	B-V2	3	2.333333333	3	2.666666667	3	5	1.666666667	Halo	Class 1	No H2S production	Class III	Class III	Class I	Class IV	Uncultured bacterium	Uncultured bacterium	Uncultured bacterium	Uncultured bacterium	Uncultured bacterium
I.127	B-V2	NA	NA	NA	NA	NA	NA	NA	NA	NA	No H2S production	Class I	Class II	Class I	Class II	NA	NA	NA	NA	NA
I.128	B-V2	3	2	2.666666667	1.333333333	3	8.333333333	2.777777778	Halo	No siderophore production	No H2S production	Class III	Class III	Class I	Class IV	Yeast	Others	Others	Others	Others
I.129	B-V2	4	0	2	2	1	0	0	No halo	No siderophore production	No H2S production	Class I	Class II	Class I	Class II	Paenibacillus	Firmicutes	Bacilli	Bacillales	Paenibacillaceae
I.130	B-V2	3	0	2	1.666666667	2	7.333333333	3.666666667	Halo	Class 1	No H2S production	Class I	Class II	Class I	Class III	Burkholderia - Paraburkholderia	Proteobacteria	Betaproteobacteria	Burkholderiales	Burkholderiaceae
I.131	B-V3	2	2	1.666666667	1	2	0	0	No halo	Class 1	No H2S production	Class III	Class II	Class I	Class III	Uncultured bacterium	Uncultured bacterium	Uncultured bacterium	Uncultured bacterium	Uncultured bacterium
I.132	B-V3	4.666666667	2	3	4.666666667	2	5.333333333	2.666666667	Halo	Class 3	No H2S production	Class III	Class III	Class II	Class III	Pantoea	Proteobacteria	Gammaproteobacteria	Enterobacterales	Enterobacteriaceae
I.133	B-V3	4.333333333	2.333333333	3	3	2	4.666666667	2.333333333	Halo	Class 3	No H2S production	Class III	Class III	Class I	Class III	Pantoea	Proteobacteria	Gammaproteobacteria	Enterobacterales	Enterobacteriaceae
I.134	B-V3	3	2	2	1	2.666666667	6.333333333	2.375	Halo	No siderophore production	No H2S production	Class III	Class II	Class I	Class III	Yeast	Others	Others	Others	Others
I.135	B-V3	5.333333333	1	2	1	2	0	0	No halo	No siderophore production	No H2S production	Class II	Class II	Class I	Class III	Bacillus	Firmicutes	Bacilli	Bacillales	Bacillaceae
I.136	B-V3	7	0	2	1	2	0	0	No halo	Class 1	No H2S production	Class I	Class II	Class I	Class III	Bacillus	Firmicutes	Bacilli	Bacillales	Bacillaceae
I.137	B-V3	2	0	1	1	0	0	0	No halo	0	No H2S production	Class I	Class I	Class I	Class I	Paenibacillus	Firmicutes	Bacilli	Bacillales	Paenibacillaceae
I.138	B-V3	4.333333333	2.666666667	3	7.333333333	3	6	2	Halo	Class 3	No H2S production	Class III	Class III	Class II	Class IV	Pantoea	Proteobacteria	Gammaproteobacteria	Enterobacterales	Enterobacteriaceae
I.139	B-V3	2.333333333	0	2	5.333333333	0	0	0	No halo	0	No H2S production	Class I	Class II	Class II	Class I	Paenibacillus	Firmicutes	Bacilli	Bacillales	Paenibacillaceae
I.140	B-V3	3	0	1	3.333333333	0	0	0	No halo	0	No H2S production	Class I	Class I	Class I	Class I	Paenibacillus	Firmicutes	Bacilli	Bacillales	Paenibacillaceae
I.141	B-V3	4.333333333	2	3	4	3	5	1.666666667	Halo	Class 3	H2S production	Class III	Class III	Class II	Class IV	Pantoea	Proteobacteria	Gammaproteobacteria	Enterobacterales	Enterobacteriaceae
I.142	B-V3	4.666666667	2	3	3	2.666666667	4.666666667	1.75	Halo	Class 3	No H2S production	Class III	Class III	Class I	Class III	Pantoea	Proteobacteria	Gammaproteobacteria	Enterobacterales	Enterobacteriaceae
I.143	B-V3	4.666666667	2	3	3	3	5	1.666666667	Halo	Class 3	No H2S production	Class III	Class III	Class I	Class IV	Pantoea	Proteobacteria	Gammaproteobacteria	Enterobacterales	Enterobacteriaceae
I.144	B-V3	4.333333333	2	3.333333333	4	2.666666667	5	1.875	Halo	Class 3	No H2S production	Class III	Class III	Class II	Class III	Pantoea	Proteobacteria	Gammaproteobacteria	Enterobacterales	Enterobacteriaceae
I.145	B-V3	4	2	3	3	3	4.333333333	1.444444444	Halo	Class 3	No H2S production	Class III	Class III	Class I	Class IV	Pantoea	Proteobacteria	Gammaproteobacteria	Enterobacterales	Enterobacteriaceae
I.146	B-V3	4.333333333	2	3	6.666666667	2.666666667	5	1.875	Halo	Class 3	No H2S production	Class III	Class III	Class II	Class III	Pantoea	Proteobacteria	Gammaproteobacteria	Enterobacterales	Enterobacteriaceae
I.147	B-V3	4.666666667	2	3.333333333	5	2.666666667	4.666666667	1.75	Halo	Class 3	No H2S production	Class III	Class III	Class II	Class III	Pantoea	Proteobacteria	Gammaproteobacteria	Enterobacterales	Enterobacteriaceae
I.148	B-V3	4.666666667	2	3	4	2	5.333333333	2.666666667	Halo	Class 3	No H2S production	Class III	Class III	Class II	Class III	Pantoea	Proteobacteria	Gammaproteobacteria	Enterobacterales	Enterobacteriaceae
I.149	B-V3	4.333333333	2	3	4	3	5	1.666666667	Halo	Class 3	No H2S production	Class III	Class III	Class II	Class IV	Pantoea	Proteobacteria	Gammaproteobacteria	Enterobacterales	Enterobacteriaceae
I.150	B-V3	4.333333333	2	3	4	3	5.333333333	1.777777778	Halo	Class 3	No H2S production	Class III	Class III	Class II	Class IV	Pantoea	Proteobacteria	Gammaproteobacteria	Enterobacterales	Enterobacteriaceae
I.151	B-V3	5	1.666666667	4	3	3	10	3.333333333	Halo	No siderophore production	No H2S production	Class II	Class III	Class I	Class IV	Pantoea	Proteobacteria	Gammaproteobacteria	Enterobacterales	Enterobacteriaceae
I.152	B-V3	4.333333333	2.333333333	4	4.666666667	2.333333333	4.666666667	2	Halo	No siderophore production	No H2S production	Class III	Class III	Class II	Class III	Pantoea	Proteobacteria	Gammaproteobacteria	Enterobacterales	Enterobacteriaceae
I.153	B-V3	5.666666667	0	3	2	2	0	0	No halo	No siderophore production	No H2S production	Class I	Class III	Class I	Class III	Leclercia	Proteobacteria	Gammaproteobacteria	Enterobacterales	Enterobacteriaceae
I.154	B-V3	5	2.333333333	4	6	3	5	1.666666667	Halo	Class 3	No H2S production	Class III	Class III	Class II	Class IV	Pantoea	Proteobacteria	Gammaproteobacteria	Enterobacterales	Enterobacteriaceae
I.155	B-V3	3	2	2.333333333	1	2.333333333	5.333333333	2.285714286	Halo	No siderophore production	No H2S production	Class III	Class II	Class I	Class III	Yeast	Others	Others	Others	Others
I.156	B-V3	5.333333333	2	4.333333333	4	3	6	2	Halo	Class 1	No H2S production	Class III	Class III	Class II	Class IV	Pantoea	Proteobacteria	Gammaproteobacteria	Enterobacterales	Enterobacteriaceae
I.157	B-V3	6.333333333	3	3.666666667	3.333333333	3	5.333333333	1.777777778	Halo	Class 1	No H2S production	Class IV	Class III	Class I	Class IV	Pantoea	Proteobacteria	Gammaproteobacteria	Enterobacterales	Enterobacteriaceae
I.158	B-V3	4.666666667	2	1.666666667	2	2	11.33333333	5.666666667	Halo	No siderophore production	No H2S production	Class III	Class II	Class I	Class III	Erwinia	Proteobacteria	Gammaproteobacteria	Enterobacterales	Enterobacteriaceae
I.159	B-V3	7.666666667	1	2	2	3	0	0	No halo	Class 1	No H2S production	Class II	Class II	Class I	Class IV	Leclercia	Proteobacteria	Gammaproteobacteria	Enterobacterales	Enterobacteriaceae
I.160	B-V3	4	2	4	6.333333333	3	4.333333333	1.444444444	Halo	Class 3	No H2S production	Class III	Class III	Class II	Class IV	Pantoea	Proteobacteria	Gammaproteobacteria	Enterobacterales	Enterobacteriaceae
I.161	B-V3	2	1.666666667	2	1	2	0	0	No halo	Class 1	No H2S production	Class II	Class II	Class I	Class III	Pantoea	Proteobacteria	Gammaproteobacteria	Enterobacterales	Enterobacteriaceae
I.162	B-V3	2	0	2	1	2	0	0	No halo	Class 1	No H2S production	Class I	Class II	Class I	Class III	Burkholderia - Paraburkholderia	Proteobacteria	Betaproteobacteria	Burkholderiales	Burkholderiaceae
I.163	B-V3	4.666666667	2	3	4	2.666666667	5	1.875	Halo	Class 3	No H2S production	Class III	Class III	Class II	Class III	Pantoea	Proteobacteria	Gammaproteobacteria	Enterobacterales	Enterobacteriaceae
I.164	B-V3	4.666666667	2	3.333333333	3.333333333	2.333333333	5	2.142857143	Halo	Class 3	No H2S production	Class III	Class III	Class I	Class III	Pantoea	Proteobacteria	Gammaproteobacteria	Enterobacterales	Enterobacteriaceae
I.165	B-V3	5	0	2	1	3	4.333333333	1.444444444	Halo	Class 1	No H2S production	Class I	Class II	Class I	Class IV	Pantoea	Proteobacteria	Gammaproteobacteria	Enterobacterales	Enterobacteriaceae
I.166	B-V3	4.666666667	2	3.666666667	5.333333333	3	5	1.666666667	Halo	Class 3	No H2S production	Class III	Class III	Class II	Class IV	Pantoea	Proteobacteria	Gammaproteobacteria	Enterobacterales	Enterobacteriaceae
I.167	B-V3	2.666666667	0	3	0	3	5	1.666666667	Halo	No siderophore production	No H2S production	Class I	Class III	Class IV	Class IV	Yeast	Others	Others	Others	Others
I.168	B-V3	2.333333333	0	2	0	3	5	1.666666667	Halo	No siderophore production	No H2S production	Class I	Class II	Class IV	Class IV	Yeast	Others	Others	Others	Others
I.169	B-V3	4	0	1	1.333333333	2	4	2	Halo	Class 3	No H2S production	Class I	Class I	Class I	Class III	Pantoea	Proteobacteria	Gammaproteobacteria	Enterobacterales	Enterobacteriaceae
I.170	B-V3	4.666666667	0	2	1	2	4.333333333	2.166666667	Halo	Class 3	No H2S production	Class I	Class II	Class I	Class III	Pantoea	Proteobacteria	Gammaproteobacteria	Enterobacterales	Enterobacteriaceae
I.171	B-V3	3.666666667	2	3	1	2	4.333333333	2.166666667	Halo	No siderophore production	No H2S production	Class III	Class III	Class I	Class III	Yeast	Others	Others	Others	Others
I.172	B-V3	4	2	2.666666667	1	2	4.666666667	2.333333333	Halo	No siderophore production	No H2S production	Class III	Class III	Class I	Class III	Yeast	Others	Others	Others	Others
I.173	B-V3	4	2.666666667	3	1	2	4.666666667	2.333333333	Halo	No siderophore production	No H2S production	Class III	Class III	Class I	Class III	Yeast	Others	Others	Others	Others
I.174	B-V3	4	3	3	1	2	5	2.5	Halo	No siderophore production	No H2S production	Class IV	Class III	Class I	Class III	Yeast	Others	Others	Others	Others
I.175	B-V3	4	3	2.333333333	3	3	5	1.666666667	Halo	No siderophore production	No H2S production	Class IV	Class II	Class I	Class IV	Pseudomonas	Proteobacteria	Gammaproteobacteria	Pseudomonadales	Pseudomonadaceae
I.176	B-V3	3.666666667	2	3.333333333	2	3	5	1.666666667	Halo	Class 1	No H2S production	Class III	Class III	Class I	Class IV	Yeast	Others	Others	Others	Others
I.177	B-V3	3.333333333	2	3	2	2.333333333	5	2.142857143	Halo	No siderophore production	No H2S production	Class III	Class III	Class I	Class III	Yeast	Others	Others	Others	Others
I.178	B-V3	4	2	3	2	2.666666667	4.333333333	1.625	Halo	No siderophore production	No H2S production	Class III	Class III	Class I	Class III	Burkholderia - Paraburkholderia	Proteobacteria	Betaproteobacteria	Burkholderiales	Burkholderiaceae
I.179	B-V3	4	2	3	2	2	4	2	Halo	No siderophore production	No H2S production	Class III	Class III	Class I	Class III	Yeast	Others	Others	Others	Others
I.180	B-V3	3	2	3	2	1.333333333	3	2.25	Halo	No siderophore production	No H2S production	Class III	Class III	Class I	Class II	Yeast	Others	Others	Others	Others
I.181	B-V3	5	2	4	6.666666667	3	4.666666667	1.555555556	Halo	Class 3	No H2S production	Class III	Class III	Class II	Class IV	Pantoea	Proteobacteria	Gammaproteobacteria	Enterobacterales	Enterobacteriaceae
I.182	B-V3	5	2	4	5.666666667	3	5	1.666666667	Halo	Class 3	No H2S production	Class III	Class III	Class II	Class IV	Pantoea	Proteobacteria	Gammaproteobacteria	Enterobacterales	Enterobacteriaceae
I.183	B-V3	4.666666667	2	3.666666667	5.666666667	3	4.666666667	1.555555556	Halo	Class 3	No H2S production	Class III	Class III	Class II	Class IV	Pantoea	Proteobacteria	Gammaproteobacteria	Enterobacterales	Enterobacteriaceae
I.184	B-V3	4.333333333	2	4	5	3	5.333333333	1.777777778	Halo	Class 3	No H2S production	Class III	Class III	Class II	Class IV	Pantoea	Proteobacteria	Gammaproteobacteria	Enterobacterales	Enterobacteriaceae
I.185	B-V3	4.333333333	2	4	6	2.666666667	4.666666667	1.75	Halo	Class 3	No H2S production	Class III	Class III	Class II	Class III	Pantoea	Proteobacteria	Gammaproteobacteria	Enterobacterales	Enterobacteriaceae
I.186	B-V3	5	2	4	10	3	5	1.666666667	Halo	Class 3	No H2S production	Class III	Class III	Class III	Class IV	Pantoea	Proteobacteria	Gammaproteobacteria	Enterobacterales	Enterobacteriaceae
I.187	B-V3	5.666666667	2	4.333333333	4	3	6.666666667	2.222222222	Halo	Class 1	No H2S production	Class III	Class III	Class II	Class IV	Pantoea	Proteobacteria	Gammaproteobacteria	Enterobacterales	Enterobacteriaceae
I.188	B-V3	4.666666667	2	4	6.333333333	2.333333333	5	2.142857143	Halo	Class 3	No H2S production	Class III	Class III	Class II	Class III	Pantoea	Proteobacteria	Gammaproteobacteria	Enterobacterales	Enterobacteriaceae
I.189	B-V3	5	2	4	5.666666667	2.333333333	4.666666667	2	Halo	Class 3	No H2S production	Class III	Class III	Class II	Class III	Pantoea	Proteobacteria	Gammaproteobacteria	Enterobacterales	Enterobacteriaceae
I.190	B-V3	5	2	4	6.666666667	3	5	1.666666667	Halo	Class 3	No H2S production	Class III	Class III	Class II	Class IV	Pantoea	Proteobacteria	Gammaproteobacteria	Enterobacterales	Enterobacteriaceae
I.191	B-V4	5.666666667	0	3	2	4	6.333333333	1.583333333	Halo	Class 3	No H2S production	Class I	Class III	Class I	Class IV	Pseudomonas	Proteobacteria	Gammaproteobacteria	Pseudomonadales	Pseudomonadaceae
I.192	B-V4	5.666666667	0	3	2	2	4	2	Halo	Class 3	No H2S production	Class I	Class III	Class I	Class III	Pseudomonas	Proteobacteria	Gammaproteobacteria	Pseudomonadales	Pseudomonadaceae
I.193	B-V4	5	0	3	4.333333333	3	5	1.666666667	Halo	No siderophore production	No H2S production	Class I	Class III	Class II	Class IV	Pseudomonas	Proteobacteria	Gammaproteobacteria	Pseudomonadales	Pseudomonadaceae
I.194	B-V4	2	0	1.666666667	2	2	0	0	No halo	Class 1	No H2S production	Class I	Class II	Class I	Class III	Pseudomonas	Proteobacteria	Gammaproteobacteria	Pseudomonadales	Pseudomonadaceae
I.195	B-V4	8.666666667	0	3	1	3	5.666666667	1.888888889	Halo	Class 1	No H2S production	Class I	Class III	Class I	Class IV	Pseudomonas	Proteobacteria	Gammaproteobacteria	Pseudomonadales	Pseudomonadaceae
I.196	B-V4	5	1	2.333333333	1.666666667	1.333333333	0	0	No halo	Class 1	No H2S production	Class II	Class II	Class I	Class II	Pseudomonas	Proteobacteria	Gammaproteobacteria	Pseudomonadales	Pseudomonadaceae
I.197	B-V4	8	0	3	1	3	5	1.666666667	Halo	Class 1	No H2S production	Class I	Class III	Class I	Class IV	Pseudomonas	Proteobacteria	Gammaproteobacteria	Pseudomonadales	Pseudomonadaceae
I.198	B-V4	4.666666667	1	2.666666667	2	2.666666667	12.33333333	4.625	Halo	Class 1	No H2S production	Class II	Class III	Class I	Class III	Pantoea	Proteobacteria	Gammaproteobacteria	Enterobacterales	Enterobacteriaceae
I.199	B-V4	4.666666667	1	2	2	1	0	0	No halo	Class 2	No H2S production	Class II	Class II	Class I	Class II	Pseudomonas	Proteobacteria	Gammaproteobacteria	Pseudomonadales	Pseudomonadaceae
I.200	B-V4	4.666666667	0	2	2	2	0	0	No halo	Class 1	No H2S production	Class I	Class II	Class I	Class III	Rhizobium - Agrobacterium	Proteobacteria	Alphaproteobacteria	Rhizobiales	Rhizobiaceae
I.201	B-V4	5	1.5	2	2	2	14	7	Halo	No siderophore production	No H2S production	Class II	Class II	Class I	Class III	Erwinia	Proteobacteria	Gammaproteobacteria	Enterobacterales	Enterobacteriaceae
I.202	B-V4	5.666666667	2.5	3	2	2	0	0	No halo	No siderophore production	No H2S production	Class III	Class III	Class I	Class III	Pseudomonas	Proteobacteria	Gammaproteobacteria	Pseudomonadales	Pseudomonadaceae
I.203	B-V4	5	1	2	2	1	0	0	No halo	Class 2	No H2S production	Class II	Class II	Class I	Class II	Pseudomonas	Proteobacteria	Gammaproteobacteria	Pseudomonadales	Pseudomonadaceae
I.204	B-V4	5	2	3	2	2.666666667	8.666666667	3.25	Halo	Class 2	No H2S production	Class III	Class III	Class I	Class III	Pantoea	Proteobacteria	Gammaproteobacteria	Enterobacterales	Enterobacteriaceae
I.205	B-V4	5	2.666666667	4	4	3	5.666666667	1.888888889	Halo	Class 1	No H2S production	Class III	Class III	Class II	Class IV	Pantoea	Proteobacteria	Gammaproteobacteria	Enterobacterales	Enterobacteriaceae
I.206	B-V4	5.333333333	1.666666667	3.666666667	4	3	5.666666667	1.888888889	Halo	Class 1	No H2S production	Class II	Class III	Class II	Class IV	Pantoea	Proteobacteria	Gammaproteobacteria	Enterobacterales	Enterobacteriaceae
I.207	B-V4	5	1.333333333	2.333333333	3	3.666666667	5.333333333	1.454545455	Halo	No siderophore production	No H2S production	Class II	Class II	Class I	Class IV	Enterobacter - Kosakonia	Proteobacteria	Gammaproteobacteria	Enterobacterales	Enterobacteriaceae
I.208	B-V4	5	1	2	2	1.666666667	11.33333333	6.8	Halo	No siderophore production	No H2S production	Class II	Class II	Class I	Class II	Erwinia	Proteobacteria	Gammaproteobacteria	Enterobacterales	Enterobacteriaceae
I.209	B-V4	3	2	2	1.333333333	2	5	2.5	Halo	No siderophore production	No H2S production	Class III	Class II	Class I	Class III	Pantoea	Proteobacteria	Gammaproteobacteria	Enterobacterales	Enterobacteriaceae
I.210	B-V4	3	2	2	1.333333333	2.333333333	5	2.142857143	Halo	Class 1	No H2S production	Class III	Class II	Class I	Class III	Pantoea	Proteobacteria	Gammaproteobacteria	Enterobacterales	Enterobacteriaceae
I.211	B-V4	5	1	3	5.333333333	2.333333333	5.333333333	2.285714286	Halo	Class 3	No H2S production	Class II	Class III	Class II	Class III	Pantoea	Proteobacteria	Gammaproteobacteria	Enterobacterales	Enterobacteriaceae
I.212	B-V4	4.333333333	2	3	5	2.666666667	5	1.875	Halo	Class 3	No H2S production	Class III	Class III	Class II	Class III	Pantoea	Proteobacteria	Gammaproteobacteria	Enterobacterales	Enterobacteriaceae
I.213	B-V4	4.333333333	2	3	5	2	4.666666667	2.333333333	Halo	Class 3	No H2S production	Class III	Class III	Class II	Class III	Pantoea	Proteobacteria	Gammaproteobacteria	Enterobacterales	Enterobacteriaceae
I.214	B-V4	4	2	3.333333333	5.666666667	2	4.333333333	2.166666667	Halo	Class 3	No H2S production	Class III	Class III	Class II	Class III	Pantoea	Proteobacteria	Gammaproteobacteria	Enterobacterales	Enterobacteriaceae
I.215	B-V4	4	2	3	4	2.333333333	4.666666667	2	Halo	Class 3	No H2S production	Class III	Class III	Class II	Class III	Pantoea	Proteobacteria	Gammaproteobacteria	Enterobacterales	Enterobacteriaceae
I.216	B-V4	4.333333333	2.333333333	3	5.333333333	3	5	1.666666667	Halo	Class 3	No H2S production	Class III	Class III	Class II	Class IV	Pantoea	Proteobacteria	Gammaproteobacteria	Enterobacterales	Enterobacteriaceae
I.217	B-V4	5	2	2.666666667	6.333333333	2	4.666666667	2.333333333	Halo	Class 3	No H2S production	Class III	Class III	Class II	Class III	Pantoea	Proteobacteria	Gammaproteobacteria	Enterobacterales	Enterobacteriaceae
I.218	B-V4	4	2.333333333	3	5.666666667	2	4.333333333	2.166666667	Halo	Class 3	No H2S production	Class III	Class III	Class II	Class III	Pantoea	Proteobacteria	Gammaproteobacteria	Enterobacterales	Enterobacteriaceae
I.219	B-V4	4.666666667	2	3	4.666666667	2	5.333333333	2.666666667	Halo	Class 3	No H2S production	Class III	Class III	Class II	Class III	Pantoea	Proteobacteria	Gammaproteobacteria	Enterobacterales	Enterobacteriaceae
I.220	B-V4	4.333333333	2	3	5	2.333333333	5	2.142857143	Halo	Class 3	No H2S production	Class III	Class III	Class II	Class III	Pantoea	Proteobacteria	Gammaproteobacteria	Enterobacterales	Enterobacteriaceae
I.221	B-V4	8.333333333	2	4	2	2.666666667	0	0	No halo	No siderophore production	No H2S production	Class III	Class III	Class I	Class III	Pseudomonas	Proteobacteria	Gammaproteobacteria	Pseudomonadales	Pseudomonadaceae
I.222	B-V4	5	2	4	6.666666667	2.666666667	5.333333333	2	Halo	Class 3	No H2S production	Class III	Class III	Class II	Class III	Pantoea	Proteobacteria	Gammaproteobacteria	Enterobacterales	Enterobacteriaceae
I.223	B-V4	5	1	3.333333333	2	2.333333333	0	0	No halo	No siderophore production	No H2S production	Class II	Class III	Class I	Class III	Pseudomonas	Proteobacteria	Gammaproteobacteria	Pseudomonadales	Pseudomonadaceae
I.224	B-V4	4	1.333333333	5	6	3	5.333333333	1.777777778	Halo	Class 3	No H2S production	Class II	Class IV	Class II	Class IV	Pantoea	Proteobacteria	Gammaproteobacteria	Enterobacterales	Enterobacteriaceae
I.225	B-V4	5	1.333333333	3.333333333	2	1.666666667	0	0	No halo	No siderophore production	No H2S production	Class II	Class III	Class I	Class II	Pseudomonas	Proteobacteria	Gammaproteobacteria	Pseudomonadales	Pseudomonadaceae
I.226	B-V4	3	2.333333333	2	1	2	4.666666667	2.333333333	Halo	Class 1	No H2S production	Class III	Class II	Class I	Class III	Uncultured bacterium	Uncultured bacterium	Uncultured bacterium	Uncultured bacterium	Uncultured bacterium
I.227	B-V4	5	1.333333333	3	2.333333333	2	14	7	Halo	Class 2	No H2S production	Class II	Class III	Class I	Class III	Pantoea	Proteobacteria	Gammaproteobacteria	Enterobacterales	Enterobacteriaceae
I.228	B-V4	5.666666667	1.666666667	3	2	2.666666667	0	0	No halo	Class 1	No H2S production	Class II	Class III	Class I	Class III	Pseudomonas	Proteobacteria	Gammaproteobacteria	Pseudomonadales	Pseudomonadaceae
I.229	B-V4	5	1	2	2	1.333333333	0	0	No halo	Class 2	No H2S production	Class II	Class II	Class I	Class II	Pseudomonas	Proteobacteria	Gammaproteobacteria	Pseudomonadales	Pseudomonadaceae
I.230	B-V4	5	1	2	2	1.333333333	0	0	No halo	Class 3	No H2S production	Class II	Class II	Class I	Class II	Pseudomonas	Proteobacteria	Gammaproteobacteria	Pseudomonadales	Pseudomonadaceae
I.231	B-V4	4.333333333	1.333333333	3.666666667	6	2	4.333333333	2.166666667	Halo	Class 3	No H2S production	Class II	Class III	Class II	Class III	Pantoea	Proteobacteria	Gammaproteobacteria	Enterobacterales	Enterobacteriaceae
I.232	B-V4	4.333333333	1	2	2	1	0	0	No halo	Class 2	No H2S production	Class II	Class II	Class I	Class II	Pseudomonas	Proteobacteria	Gammaproteobacteria	Pseudomonadales	Pseudomonadaceae
I.233	B-V4	4	1	2.333333333	2	2	10	5	Halo	Class 1	No H2S production	Class II	Class II	Class I	Class III	Pantoea	Proteobacteria	Gammaproteobacteria	Enterobacterales	Enterobacteriaceae
I.234	B-V4	5	1	2.333333333	2	3	0	0	No halo	Class 1	No H2S production	Class II	Class II	Class I	Class IV	Pseudomonas	Proteobacteria	Gammaproteobacteria	Pseudomonadales	Pseudomonadaceae
I.235	B-V4	4	1.666666667	2	2	1	0	0	No halo	Class 2	No H2S production	Class II	Class II	Class I	Class II	Pseudomonas	Proteobacteria	Gammaproteobacteria	Pseudomonadales	Pseudomonadaceae
I.236	B-V4	5.333333333	0	2.333333333	1.666666667	1.666666667	0	0	No halo	Class 1	No H2S production	Class I	Class II	Class I	Class II	Pseudomonas	Proteobacteria	Gammaproteobacteria	Pseudomonadales	Pseudomonadaceae
I.237	B-V4	3	2	2.333333333	2	2.333333333	3.666666667	1.571428571	Halo	No siderophore production	No H2S production	Class III	Class II	Class I	Class III	Uncultured bacterium	Uncultured bacterium	Uncultured bacterium	Uncultured bacterium	Uncultured bacterium
I.238	B-V4	8	0	2.666666667	2	3	0	0	No halo	Class 1	No H2S production	Class I	Class III	Class I	Class IV	Pseudomonas	Proteobacteria	Gammaproteobacteria	Pseudomonadales	Pseudomonadaceae
I.239	B-V4	5.333333333	2	2.333333333	2	2.333333333	1.333333333	0.571428571	No halo	Class 1	No H2S production	Class III	Class II	Class I	Class III	Pseudomonas	Proteobacteria	Gammaproteobacteria	Pseudomonadales	Pseudomonadaceae
I.240	B-V4	4	2	3	5	2.333333333	5	2.142857143	Halo	Class 3	No H2S production	Class III	Class III	Class II	Class III	Pantoea	Proteobacteria	Gammaproteobacteria	Enterobacterales	Enterobacteriaceae
I.241	B-V4	3	2.333333333	2	2	1.666666667	5	3	Halo	Class 1	No H2S production	Class III	Class II	Class I	Class II	Pantoea	Proteobacteria	Gammaproteobacteria	Enterobacterales	Enterobacteriaceae
I.242	B-V4	5	0	1.333333333	2	1	14	14	Halo	Class 1	No H2S production	Class I	Class II	Class I	Class II	Erwinia	Proteobacteria	Gammaproteobacteria	Enterobacterales	Enterobacteriaceae
I.243	B-V4	8	2	4.666666667	6	3	5.666666667	1.888888889	Halo	Class 2	No H2S production	Class III	Class III	Class II	Class IV	Pantoea	Proteobacteria	Gammaproteobacteria	Enterobacterales	Enterobacteriaceae
I.244	B-V4	5	1	2	2	1	0	0	No halo	Class 1	No H2S production	Class II	Class II	Class I	Class II	Rhizobium - Agrobacterium	Proteobacteria	Alphaproteobacteria	Rhizobiales	Rhizobiaceae
I.245	B-V4	6	1	2	2	3	0	0	No halo	Class 1	H2S production	Class II	Class II	Class I	Class IV	Leclercia - Enterobacter	Proteobacteria	Gammaproteobacteria	Enterobacterales	Enterobacteriaceae
I.246	B-V4	5.333333333	2	5	5.666666667	3	6	2	Halo	Class 1	No H2S production	Class III	Class IV	Class II	Class IV	Pantoea	Proteobacteria	Gammaproteobacteria	Enterobacterales	Enterobacteriaceae
I.247	B-V4	5.666666667	2	2	2	1.666666667	0	0	No halo	Class 1	No H2S production	Class III	Class II	Class I	Class II	Pseudomonas	Proteobacteria	Gammaproteobacteria	Pseudomonadales	Pseudomonadaceae
I.248	B-V4	5.666666667	2	2	1.666666667	3	0	0	No halo	Class 1	H2S production	Class III	Class II	Class I	Class IV	Pseudomonas	Proteobacteria	Gammaproteobacteria	Pseudomonadales	Pseudomonadaceae
I.249	B-V4	7	2	3	1	1.666666667	0	0	No halo	Class 1	No H2S production	Class III	Class III	Class I	Class II	Pseudomonas	Proteobacteria	Gammaproteobacteria	Pseudomonadales	Pseudomonadaceae
I.250	B-V4	5	3	4	7	2	4	2	Halo	Class 3	No H2S production	Class IV	Class III	Class II	Class III	Uncultured bacterium	Uncultured bacterium	Uncultured bacterium	Uncultured bacterium	Uncultured bacterium
