# Supplementary material for: Innovative Rhizosphere-Based Enrichment under P-Limitation Selects for Bacterial Isolates with High-Performance P-Solubilizing Traits
Source: Microbiol Spectr. 2022 Oct 11;10(6):e02052-22. doi: 10.1128/spectrum.02052-22 (PMC9769856; doi:10.1128/spectrum.02052-22)
Supplement: Supplemental file 3 — Supplemental material. Download spectrum.02052-22-s0003.csv, CSV file, 0.00 MB [file spectrum.02052-22-s0003.csv]

Nr	Isolate	ID	#Identified	#Identified=IsolateID	Frequency	Height	SDW	RDW	PC	PU	TOT_Score	Rank	Rank_Traits	Presence	Cluster
1	I.026	Pantoea sp.	9	5	0.555555556	0.217750258	0.330967977	0.83840812	-0.114368999	0.217605291	0.298072529	1	1	*	5
16	I.182	Pantoea sp.	15	5	0.333333333	0.240970072	0.356441048	0.177617521	-0.024348422	0.391134001	0.228362844	2	22	*	4
12	I.115	Rhizobium sp.	9	0	0	0.093911249	0.25	0.385149573	0.067815501	0.165436865	0.192462637	3	243		1
14	I.157	Pantoea sp.	13	3	0.230769231	0.052631579	0.251819505	0.15758547	0.085819616	0.390112893	0.187593813	4	72	*	4
2	I.034	Pantoea sp.	3	1	0.333333333	-0.011867905	0.125363901	0.200320513	0.018089849	0.107616322	0.087904536	5	84	*	4
15	I.178	Burkholderia sp.	6	0	0	-0.017027864	0.021652111	0.029647436	0.124828532	0.218601554	0.075540354	6	131		2
17	I.246	Pantoea sp.	16	2	0.125	0.181630547	0.009825328	0.05982906	-0.016203704	0.028603442	0.052736935	7	61	*	4
8	I.071	Enterobacter sp.	12	5	0.416666667	0.011351909	-0.120269287	0.267895299	0.074674211	-0.003935365	0.045943354	8	159	*	2
9	I.089	Pseudomonas sp.	10	10	1	-0.164086687	-0.027474527	0.149038462	0.153120713	-0.061780752	0.009763442	9	230	*	1
10	I.090	Pseudomonas sp.	15	13	0.866666667	0.026831785	-0.015647744	-0.035790598	0.054955418	0.002419852	0.006553743	10	129	*	1
11	I.111	Burkholderia sp.	18	0	0	-0.236326109	-0.279475983	0.148504274	0.399605624	-0.1513898	-0.023816399	11	197		1
3	I.037	Pseudomonas sp.	9	8	0.888888889	-0.001547988	-0.187590975	0.352029915	-0.060785322	-0.232725638	-0.026124002	12	207	*	3
6	I.049	Pantoea sp.	3	0	0	-0.115067079	-0.223071325	0.041933761	0.29329561	-0.185863991	-0.037754605	13	132		1
13	I.135	Bacillus sp.	20	0	0	-0.037667699	-0.183042213	-0.207264957	0.181412894	-0.025627075	-0.05443781	14	241		2
7	I.059	Pantoea sp.	20	4	0.2	-0.156346749	-0.04294032	-0.137553419	0.006944444	-0.104316976	-0.086842604	15	3	*	5
5	I.040	Yeast	4	0	0	-0.029927761	-0.347707424	0.257478632	-0.016632373	-0.387044601	-0.104766705	16	147		2
4	I.039	Pseudomonas sp.	18	18	1	-0.107327141	-0.162117904	-0.164797009	0.024091221	-0.142970008	-0.110624168	17	116	*	3
18	Blanc	Blanc	11	0	0	0	0	0	0	0	0		NA
