# Supplementary material for: Innovative Rhizosphere-Based Enrichment under P-Limitation Selects for Bacterial Isolates with High-Performance P-Solubilizing Traits
Source: Microbiol Spectr. 2022 Oct 11;10(6):e02052-22. doi: 10.1128/spectrum.02052-22 (PMC9769856; doi:10.1128/spectrum.02052-22)
Supplement: Supplemental file 4 — Supplemental material. Download spectrum.02052-22-s0004.csv, CSV file, 0.01 MB [file spectrum.02052-22-s0004.csv]

PotNr	TreatmentNr	Replicate	Isolate	Day	Length	Leaves	SFW_Raw	SFW	RFW_Raw	RFW	SDW_Raw	SDW	RDW_Raw	RDW	P_Content	P_Uptake
1.1	1	1	I.026	Day 21	40.5	4	11.942	1729	10.531	6692	10.354	141	0.848	848	3710	0.52311
1.2	1	2	I.026	Day 21	42	5	13.475	3262	13.381	9542	10.521	308	1.209	1209	3390	1.04412
1.3	1	3	I.026	Day 21	35	5	12.469	2256	11.226	7387	10.506	293	1.231	1231	3780	1.10754
1.4	1	4	I.026	Day 21	41.5	5	12.682	2469	12.655	8816	10.546	333	1.989	1989	2420	0.80586
1.5	1	5	I.026	Day 21	38	5	12.46	2247	9.612	5773	10.389	176	0.689	689	3890	0.68464
1.6	1	6	I.026	Day 21	39	5	12.61	2397	10.04	6201	10.425	212	0.917	917	3470	0.73564
2.1	2	1	I.034	Day 21	35	4	11.98	1767	8.647	4808	10.465	252	0.881	881	3300	0.8316
2.2	2	2	I.034	Day 21	13	4	10.748	535	6.64	2801	10.268	55	0.252	252	6300	0.3465
2.3	2	3	I.034	Day 21	36.5	5	12.036	1823	8.091	4252	10.293	80	0.703	703	3330	0.2664
2.4	2	4	I.034	Day 21	39	5	12.684	2471	13.963	10124	10.517	304	1.12	1120	2960	0.89984
2.5	2	5	I.034	Day 21	44.5	5	12.846	2633	10.27	6431	10.507	294	0.804	804	3170	0.93198
2.6	2	6	I.034	Day 21	23.5	5	12.129	1916	9.327	5488	10.465	252	0.734	734	4690	1.18188
3.1	3	1	I.037	Day 21	37	5	12.141	1928	10.821	6982	10.334	121	1.318	1318	3430	0.41503
3.2	3	2	I.037	Day 21	35	4	11.975	1762	8.352	4513	10.271	58	0.669	669	3550	0.2059
3.3	3	3	I.037	Day 21	13	4	10.503	290	5.913	2074	10.246	33	0.214	214	4630	0.15279
3.4	3	4	I.037	Day 21	40	5	12.399	2186	9.944	6105	10.471	258	1.346	1346	3010	0.77658
3.5	3	5	I.037	Day 21	41.5	5	12.648	2435	8.759	4920	10.427	214	1.046	1046	2880	0.61632
3.6	3	6	I.037	Day 21	27	5	12.033	1820	7.046	3207	10.422	209	0.469	469	4410	0.92169
4.1	4	1	I.039	Day 21	35	5	12.133	1920	8.457	4618	10.308	95	0.715	715	3790	0.36005
4.2	4	2	I.039	Day 21	32	5	11.846	1633	8.102	4263	10.484	271	0.721	721	2720	0.73712
4.3	4	3	I.039	Day 21	25	4	11.16	947	5.609	1770	10.278	65	0.259	259	4680	0.3042
4.4	4	4	I.039	Day 21	24	4	11.304	1091	5.806	1967	10.394	181	0.304	304	4040	0.73124
4.5	4	5	I.039	Day 21	27	5	12.011	1798	7.364	3525	10.35	137	0.446	446	4930	0.67541
4.6	4	6	I.039	Day 21	30	5	12.147	1934	8.06	4221	10.385	172	0.682	682	3730	0.64156
5.1	5	1	I.040	Day 21	16	4	11.025	812	6.052	2213	10.337	124	0.349	349	5930	0.73532
5.2	5	2	I.040	Day 21	40	5	12.429	2216	7.672	3833	10.449	236	0.829	829	2360	0.55696
5.3	5	3	I.040	Day 21	35	5	12.296	2083	9.487	5648	10.407	194	0.727	727	3490	0.67706
5.4	5	4	I.040	Day 21	20	5	11.59	1377	8.566	4727	10.233	20	0.629	629	5990	0.1198
5.5	5	5	I.040	Day 21	42.5	5	12.193	1980	8.848	5009	10.318	105	0.828	828	2710	0.28455
5.6	5	6	I.040	Day 21	34.5	5	11.592	1379	10.647	6808	10.251	38	1.346	1346	2460	0.09348
6.1	6	1	I.049	Day 21	40	4	12.366	2153	10.003	6164	10.521	308	1.367	1367	3590	1.10572
6.2	6	2	I.049	Day 21	9.5	2	10.375	162	6.137	2298	10.231	18	0.274	274	7610	0.13698
6.3	6	3	I.049	Day 21	42.5	5	12.5	2287	9.432	5593	10.415	202	0.762	762	3480	0.70296
6.4	6	4	I.049	Day 21	13	4	10.818	605	6.111	2272	10.209	28	0.217	217	6860	0.19208
6.5	6	5	I.049	Day 21	39	4	12.265	2052	7.567	3728	10.438	225	0.691	691	3350	0.75375
6.6	6	6	I.049	Day 21	27.5	4	11.371	1158	7.061	3222	10.286	73	0.59	590	5280	0.38544
7.1	7	1	I.059	Day 21	43.5	5	12.774	2561	8.598	4759	10.502	289	0.882	882	3500	1.0115
7.2	7	2	I.059	Day 21	30	4	11.805	1592	6.548	2709	10.348	135	0.465	465	3800	0.513
7.3	7	3	I.059	Day 21	32	5	12.71	2497	8.465	4626	10.503	290	0.737	737	2610	0.7569
7.4	7	4	I.059	Day 21	8	4	10.423	210	7.047	3208	10.239	26	0.247	247	4400	0.1144
7.5	7	5	I.059	Day 21	37	4	12.602	2389	8.478	4639	10.497	284	0.767	767	3720	1.05648
7.6	7	6	I.059	Day 21	13	4	10.554	341	5.618	1079	10.194	28	0.131	131	5460	0.15288
8.1	8	1	I.071	Day 21	27	4	11.572	1359	8.182	4343	10.33	117	0.948	948	4670	0.54639
8.2	8	2	I.071	Day 21	31	5	11.962	1749	9.683	5844	10.412	199	0.787	787	3550	0.70645
8.3	8	3	I.071	Day 21	43	5	12.832	2619	11.406	7567	10.48	267	1.372	1372	2940	0.78498
8.4	8	4	I.071	Day 21	29	5	12.233	2020	9.112	5273	10.456	243	0.941	941	5470	1.32921
8.5	8	5	I.071	Day 21	36	4	11.573	1360	7.071	3232	10.226	13	0.333	333	3810	0.04953
8.6	8	6	I.071	Day 21	30	4	11.826	1613	7.771	3932	10.341	128	0.366	366	4630	0.59264
9.1	9	1	I.089	Day 21	38	4	12.273	2060	9.046	5207	10.441	228	0.98	980	3240	0.73872
9.2	9	2	I.089	Day 21	27	4	12.221	2008	8.955	5116	10.446	233	0.74	740	3950	0.92035
9.3	9	3	I.089	Day 21	38.5	5	12.85	2637	8.762	4923	10.435	222	0.915	915	2720	0.60384
9.4	9	4	I.089	Day 21	6.5	1	10.291	78	6.442	2603	10.254	41	0.309	309	8910	0.36531
9.5	9	5	I.089	Day 21	36	4	12.868	2655	10.024	6185	10.53	317	1.204	1204	3190	1.01123
9.6	9	6	I.089	Day 21	16	4	10.863	650	6.221	2382	10.21	28	0.154	154	4890	0.13692
10.1	10	1	I.090	Day 21	35	4	12.191	1978	6.769	2930	10.373	160	0.515	515	3960	0.6336
10.2	10	2	I.090	Day 21	28	5	11.801	1588	7.021	3182	10.393	180	0.466	466	4000	0.72
10.3	10	3	I.090	Day 21	45	5	12.808	2595	8.227	4388	10.429	216	0.717	717	3070	0.66312
10.4	10	4	I.090	Day 21	42	4	12.356	2143	9.251	5412	10.51	297	0.896	896	3040	0.90288
10.5	10	5	I.090	Day 21	12	4	10.86	647	6.291	2452	10.304	91	0.336	336	7220	0.65702
10.6	10	6	I.090	Day 21	37	4	11.992	1779	7.907	4068	10.351	138	0.68	680	3320	0.45816
11.1	11	1	I.111	Day 21	13	4	10.85	637	7.081	3242	10.237	24	0.361	361	7800	0.1872
11.2	11	2	I.111	Day 21	27	4	11.938	1725	7.871	4032	10.373	160	0.334	334	6140	0.9824
11.3	11	3	I.111	Day 21	9	3	10.34	127	5.882	2043	10.258	45	0.287	287	6780	0.3051
11.4	11	4	I.111	Day 21	17	4	10.818	605	6.934	3095	10.291	78	0.402	402	5730	0.44694
11.5	11	5	I.111	Day 21	38	4	12.504	2291	10.221	6382	10.433	220	1.464	1464	3310	0.7282
11.6	11	6	I.111	Day 21	44	5	12.812	2599	11.567	7728	10.478	265	1.452	1452	2890	0.76585
12.1	12	1	I.115	Day 21	40	4	12.463	2250	7.986	4147	10.471	258	0.409	409	4250	1.0965
12.2	12	2	I.115	Day 21	12	2	10.655	442	6.692	2853	10.172	28	0.545	545	7650	0.2142
12.3	12	3	I.115	Day 21	36	4	11.732	1519	8.732	4893	10.342	129	0.734	734	3890	0.50181
12.4	12	4	I.115	Day 21	37	5	12.333	2120	7.684	3845	10.512	299	0.661	661	4030	1.20497
12.5	12	5	I.115	Day 21	42	5	12.985	2772	8.146	4307	10.568	355	0.565	565	2420	0.8591
12.6	12	6	I.115	Day 21	45	5	13.4	3187	15.926	12087	10.518	305	2.272	2272	2670	0.81435
13.1	13	1	I.135	Day 21	25	5	11.617	1404	7.274	3435	10.303	90	0.553	553	4610	0.4149
13.2	13	2	I.135	Day 21	44	5	12.855	2642	9.504	5665	10.469	256	0.645	645	4130	1.05728
13.3	13	3	I.135	Day 21	40.5	5	12.328	2115	8.593	4754	10.436	223	0.601	601	3900	0.8697
13.4	13	4	I.135	Day 21	34	4	11.85	1637	8.423	4584	10.305	92	0.613	613	3840	0.35328
13.5	13	5	I.135	Day 21	16	4	11.084	871	6.558	2719	10.297	84	0.238	238	6790	0.57036
13.6	13	6	I.135	Day 21	27	5	11.571	1358	7.197	3358	10.366	153	0.318	318	4290	0.65637
14.1	14	1	I.157	Day 21	19	4	11.233	1020	6.241	2402	10.384	171	0.294	294	6880	1.17648
14.2	14	2	I.157	Day 21	40	5	12.621	2408	9.695	5856	10.519	306	0.678	678	2940	0.89964
14.3	14	3	I.157	Day 21	35	5	11.846	1633	9.296	5457	10.369	156	0.99	990	3790	0.59124
14.4	14	4	I.157	Day 21	39	5	12.971	2758	12.193	8354	10.536	323	0.959	959	4060	1.31138
14.5	14	5	I.157	Day 21	34	5	12.264	2051	9.483	5644	10.427	214	0.672	672	4820	1.03148
14.6	14	6	I.157	Day 21	37	4	12.251	2038	10.204	6365	10.419	206	0.741	741	2840	0.58504
15.1	15	1	I.178	Day 21	20	4	10.986	773	8.104	4265	10.384	171	0.573	573	4730	0.80883
15.2	15	2	I.178	Day 21	44	5	12.583	2370	10.664	6825	10.334	121	0.968	968	3780	0.45738
15.3	15	3	I.178	Day 21	38	4	12.484	2271	9.221	5382	10.456	243	0.852	852	3750	0.91125
15.4	15	4	I.178	Day 21	30	5	12.908	2695	9.786	5947	10.476	263	0.841	841	4540	1.19402
15.5	15	5	I.178	Day 21	31.5	5	11.725	1512	6.52	2681	10.372	159	0.263	263	4800	0.7632
15.6	15	6	I.178	Day 21	27	5	11.929	1716	6.103	2264	10.379	166	0.358	358	4640	0.77024
16.1	16	1	I.182	Day 21	43	5	12.769	2556	11.513	7674	10.496	283	0.948	948	2660	0.75278
16.2	16	2	I.182	Day 21	44	5	13.497	3284	11.443	7604	10.498	285	1.137	1137	4250	1.21125
16.3	16	3	I.182	Day 21	31	4	11.812	1599	6.606	2767	10.426	213	0.339	339	3920	0.83496
16.4	16	4	I.182	Day 21	37	5	12.66	2447	9.122	5283	10.331	118	0.644	644	4000	0.472
16.5	16	5	I.182	Day 21	48	5	13.082	2869	9.369	5530	10.523	310	0.873	873	3290	1.0199
16.6	16	6	I.182	Day 21	37.5	5	12.492	2279	8.337	4498	10.495	282	0.468	468	4640	1.30848
17.1	17	1	I.246	Day 21	42	5	12.541	2328	11.187	7348	10.457	244	1.556	1556	3650	0.8906
17.2	17	2	I.246	Day 21	42	5	12.622	2409	7.641	3802	10.317	104	0.553	553	3870	0.40248
17.3	17	3	I.246	Day 21	32	5	11.729	1516	7.387	3548	10.383	170	0.341	341	4650	0.7905
17.4	17	4	I.246	Day 21	42	5	12.649	2436	7.319	3480	10.35	137	0.42	420	4280	0.58636
17.5	17	5	I.246	Day 21	36	5	11.941	1728	6.112	2273	10.405	192	0.237	237	3370	0.64704
17.6	17	6	I.246	Day 21	35	4	12.396	2183	8.051	4212	10.476	263	0.861	861	3130	0.82319
18.1	18	1	Blanc	Day 21	41	5	12.524	2311	10.164	6325	10.461	248	1.097	1097	3240	0.80352
18.2	18	2	Blanc	Day 21	42	5	12.423	2210	7.363	3524	10.434	221	0.456	456	3570	0.78897
18.3	18	3	Blanc	Day 21	28	5	12.368	2155	9.183	5344	10.353	140	0.705	705	4290	0.6006
18.4	18	4	Blanc	Day 21	13.5	4	10.524	311	5.703	1634	10.252	39	0.113	113	4690	0.18291
18.5	18	5	Blanc	Day 21	37	4	12.28	2067	7.804	3965	10.481	268	0.749	749	3650	0.9782
18.6	18	6	Blanc	Day 21	NA	NA	NA	NA	NA	NA	NA	NA	NA	NA	NA	NA
