# Supplementary material for: Innovative Rhizosphere-Based Enrichment under P-Limitation Selects for Bacterial Isolates with High-Performance P-Solubilizing Traits
Source: Microbiol Spectr. 2022 Oct 11;10(6):e02052-22. doi: 10.1128/spectrum.02052-22 (PMC9769856; doi:10.1128/spectrum.02052-22)
Supplement: Supplemental file 5 — Supplemental material. Download spectrum.02052-22-s0005.csv, CSV file, 0.01 MB [file spectrum.02052-22-s0005.csv]

	Treatment	Time	Batch	Group	N	P_content_Adj	sd
24	I.001	T2	1	RSS	3	0	0.823692395
26	I.002	T2	1	RSS	3	0	4.083056788
28	I.003	T2	1	RSS	3	0	26.29029755
30	I.004	T2	1	RSS	3	43.3015211	2.179303461
32	I.005	T2	1	RSS	3	19.03578088	11.10796819
34	I.006	T2	1	RSS	3	18.67628248	8.405898988
36	I.007	T2	1	RSS	3	37.01037945	2.696197825
38	I.008	T2	1	RSS	3	33.59521161	2.245021751
40	I.009	T2	1	RSS	3	0	1.647411094
42	I.010	T2	1	RSS	3	0	3.113301074
44	I.011	T2	1	B-V1	3	0	3.508503687
46	I.012	T2	1	B-V1	3	24.24842732	4.522328961
48	I.013	T2	1	B-V1	3	18.49653328	1.647389174
50	I.014	T2	1	B-V1	3	26.94461175	2.04151248
52	I.015	T2	1	B-V1	3	19.03576748	5.237377683
54	I.016	T2	1	B-V1	3	31.79775979	4.04729104
56	I.017	T2	1	B-V1	3	0	3.066230416
58	I.018	T2	1	B-V1	3	0	1.122510875
60	I.019	T2	1	B-V1	3	36.11167363	3.900943772
62	I.020	T2	1	B-V1	3	0	1.07847511
64	I.021	T2	1	B-V1	3	0	1.357055413
66	I.022	T2	1	B-V1	3	0	5.010358396
68	I.023	T2	1	B-V1	3	0	2.659999088
70	I.024	T2	2	B-V1	3	0	2.945713052
72	I.025	T2	2	B-V1	3	0	7.104697514
74	I.026	T2	2	B-V1	3	331.4836052	26.22471158
76	I.027	T2	2	B-V1	3	0	12.70121338
78	I.028	T2	2	B-V1	3	347.0027813	53.44939371
80	I.029	T2	2	B-V1	3	8.931083473	11.61933634
82	I.030	T2	2	B-V1	3	19.86508129	7.988683852
84	I.031	T2	2	B-V1	3	25.50840491	4.109465343
86	I.032	T2	2	B-V1	3	18.9832935	8.921172904
88	I.033	T2	2	B-V1	3	5.227640443	7.183068622
90	I.034	T2	2	B-V1	3	14.75077779	10.50604827
92	I.035	T2	2	B-V1	3	5.933057533	7.709348275
94	I.036	T2	2	B-V1	3	0	6.998846992
96	I.037	T2	2	B-V1	3	5.227640443	6.572607349
98	I.038	T2	2	B-V1	3	5.22764044	3.401416445
100	I.039	T2	2	B-V1	3	24.97935852	3.601263416
102	I.040	T2	2	B-V1	3	22.33403456	8.201910437
104	I.041	T2	2	B-V1	3	40.6749053	6.131972563
106	I.042	T2	2	B-V1	3	29.91729132	3.469301434
108	I.043	T2	2	B-V1	3	33.44437679	9.259873412
110	I.044	T2	2	B-V1	3	30.79905283	1.61632222
112	I.045	T2	2	B-V1	3	14.92713535	11.3759103
114	I.046	T2	2	B-V1	3	14.75079093	6.615058817
116	I.047	T2	3	B-V1	3	0	7.302215305
118	I.048	T2	3	B-V1	3	0	11.15431812
120	I.049	T2	3	B-V1	3	0	8.431871944
122	I.050	T2	3	B-V1	3	0	4.215935975
124	I.051	T2	3	B-V1	3	36.74735164	25.29561582
126	I.052	T2	3	B-V1	3	19.70884927	11.15431812
128	I.053	T2	3	B-V1	3	9.972562198	4.215935969
130	I.054	T2	3	B-V1	3	19.70884927	4.215935969
132	I.055	T2	3	B-V1	3	24.5769928	4.215935969
134	I.056	T2	3	B-V1	3	14.84070573	7.3022153
136	I.057	T2	3	B-V1	3	36.74735164	7.302215305
138	I.058	T2	3	B-V1	3	0	16.86374388
140	I.059	T2	3	B-V1	3	353.1766814	48.62054546
142	I.060	T2	3	B-V1	3	0	7.302215305
144	I.061	T2	3	B-V1	3	0	4.215935975
146	I.062	T2	3	B-V1	3	0	7.302215305
148	I.063	T2	3	B-V1	3	17.2747775	8.431871938
150	I.064	T2	3	B-V1	3	0	7.302215305
152	I.065	T2	3	B-V1	3	0	7.302215305
154	I.066	T2	3	B-V1	3	17.2747775	4.215935969
156	I.067	T2	3	B-V1	3	0	11.15431812
158	I.068	T2	3	B-V1	3	0	15.20077332
160	I.069	T2	3	B-V1	3	22.14292103	19.31984571
162	I.070	T2	4	B-V1	3	6.922194311	6.224969146
164	I.071	T2	4	B-V2	3	45.6002943	5.269405369
166	I.072	T2	4	B-V2	3	200.4838137	23.87845091
168	I.073	T2	4	B-V2	3	94.71804267	12.54483995
170	I.074	T2	4	B-V2	3	8.633617938	5.838926106
172	I.075	T2	4	B-V2	3	33.10691969	28.35024139
174	I.076	T2	4	B-V2	3	31.9089308	0.784267822
176	I.077	T2	4	B-V2	3	7.093351978	2.315167293
178	I.078	T2	4	B-V2	3	55.86881057	14.38816281
180	I.079	T2	4	B-V2	3	27.63037173	5.48990338
182	I.080	T2	4	B-V2	3	4.526229291	10.77379589
184	I.081	T2	4	B-V2	3	21.46926963	1.568548168
186	I.082	T2	4	B-V2	3	50.22113044	11.43838764
188	I.083	T2	4	B-V2	3	7.777918878	1.068778198
190	I.084	T2	4	B-V2	3	17.87529022	3.714212262
192	I.085	T2	4	B-V2	3	25.23440671	2.42636148
194	I.086	T2	4	B-V2	3	6.922207064	2.56713544
196	I.087	T2	4	B-V2	3	8.804762851	2.426361486
198	I.088	T2	4	B-V2	3	25.91896086	2.858625239
200	I.089	T2	4	B-V2	3	27.28810741	2.07498393
202	I.090	T2	4	B-V2	3	24.20754998	8.299932564
204	I.091	T2	4	B-V2	3	14.28129805	7.008471157
206	I.092	T2	4	B-V2	3	37.04318892	5.269405374
208	I.093	T2	5	B-V2	3	52.40319459	10.33207389
210	I.094	T2	5	B-V2	3	40.11585858	0.923067409
212	I.095	T2	5	B-V2	3	25.20991026	1.846164287
214	I.096	T2	5	B-V2	3	65.29482107	12.26585661
216	I.097	T2	5	B-V2	3	25.00847508	17.51760717
218	I.098	T2	5	B-V2	3	44.54735754	1.846139726
220	I.099	T2	5	B-V2	3	21.58413702	16.01479113
222	I.100	T2	5	B-V2	3	59.65475604	15.64568805
224	I.101	T2	5	B-V2	3	4.46243171	1.520757546
226	I.102	T2	5	B-V2	3	54.61893654	62.69641701
228	I.103	T2	5	B-V2	3	5.46959261	5.951625676
230	I.104	T2	5	B-V2	3	8.08820495	1.395557884
232	I.105	T2	5	B-V2	3	49.78459725	9.407102137
234	I.106	T2	5	B-V2	3	14.33260554	5.279660451
236	I.107	T2	5	B-V2	3	45.15164808	5.279660451
238	I.108	T2	5	B-V2	3	59.05045053	7.003934078
240	I.109	T2	5	B-V2	3	7.685349597	5.416244121
242	I.110	T2	5	B-V2	3	14.13117036	1.942544866
244	I.111	T2	5	B-V2	3	22.38986274	1.20858858
246	I.112	T2	5	B-V2	3	12.72113909	9.303003305
248	I.113	T2	5	B-V2	3	8.89393067	0.923067404
250	I.114	T2	5	B-V2	3	15.7426218	2.769231692
252	I.115	T2	5	B-V2	3	50.9931633	7.259941767
254	I.116	T2	6	B-V2	3	10.18132528	4.355815952
256	I.117	T2	6	B-V2	3	10.18131206	3.323259604
258	I.118	T2	6	B-V2	3	9.294410021	2.730774269
260	I.119	T2	6	B-V2	3	0	1.407940312
262	I.120	T2	6	B-V2	3	12.84205782	3.19288302
264	I.121	T2	6	B-V2	3	0	6.437287303
266	I.122	T2	6	B-V2	3	0	0.9217231
268	I.123	T2	6	B-V2	3	0	0.812883372
270	I.124	T2	6	B-V2	3	0	2.150648
272	I.125	T2	6	B-V2	3	0	4.223798459
274	I.126	T2	6	B-V2	3	0	0.921723106
276	I.127	T2	6	B-V2	3	0	1.107751088
278	I.128	T2	6	B-V2	3	0	4.525860706
280	I.129	T2	6	B-V2	3	0	3.84965062
282	I.130	T2	6	B-V2	3	0	2.625032387
284	I.131	T2	6	B-V3	3	0	3.236939532
286	I.132	T2	6	B-V3	3	0	2.438606854
288	I.133	T2	6	B-V3	3	0	3.207630278
290	I.134	T2	6	B-V3	3	0	3.54320799
292	I.135	T2	6	B-V3	3	7.875337684	3.118110835
294	I.136	T2	6	B-V3	3	8.230122288	2.625032381
296	I.137	T2	6	B-V3	3	0	3.025912832
298	I.138	T2	6	B-V3	3	0	3.622251391
300	I.139	T2	7	B-V3	3	10.77949226	6.327012329
302	I.140	T2	7	B-V3	3	7.795172277	0.608124915
304	I.141	T2	7	B-V3	3	3.230936647	5.023858177
306	I.142	T2	7	B-V3	3	267.0789419	86.67073953
308	I.143	T2	7	B-V3	3	1.29991992	5.919361348
310	I.144	T2	7	B-V3	3	0	2.932212256
312	I.145	T2	7	B-V3	3	415.0655249	114.8141417
314	I.146	T2	7	B-V3	3	0.948831913	6.081135902
316	I.147	T2	7	B-V3	3	1.124369373	1.393352162
318	I.148	T2	7	B-V3	3	0.773281367	2.702522921
320	I.149	T2	7	B-V3	3	354.3260836	56.7610996
322	I.150	T2	7	B-V3	3	10.34061435	0.372399
324	I.151	T2	7	B-V3	3	10.07729009	4.113212882
326	I.152	T2	7	B-V3	3	7.61963481	6.435690727
328	I.153	T2	7	B-V3	3	30.44082603	5.168971182
330	I.154	T2	7	B-V3	3	25.87657732	1.898825918
332	I.155	T2	7	B-V3	3	9.55065154	5.023856116
334	I.156	T2	7	B-V3	3	6.03970609	1.608908768
336	I.157	T2	7	B-V3	3	8.84847553	4.749529126
338	I.158	T2	7	B-V3	3	3.75758827	3.976054634
340	I.159	T2	7	B-V3	3	25.87657732	3.20345163
342	I.160	T2	7	B-V3	3	7.268533727	1.325356743
344	I.161	T2	7	B-V3	3	9.375101	5.777105042
346	I.162	T2	8	B-V3	3	9.957864969	13.19432354
348	I.163	T2	8	B-V3	3	0	2.337692174
350	I.164	T2	8	B-V3	3	9.765053462	2.650677649
352	I.165	T2	8	B-V3	3	0	1.767104329
354	I.166	T2	8	B-V3	3	0	3.612274111
356	I.167	T2	8	B-V3	3	8.801010292	8.125450192
358	I.168	T2	8	B-V3	3	7.836967129	1.455674972
360	I.169	T2	8	B-V3	3	138.7537678	9.522071609
362	I.170	T2	8	B-V3	3	102.3130251	18.76986712
364	I.171	T2	8	B-V3	3	77.44072863	69.15260456
366	I.172	T2	8	B-V3	3	26.15375857	36.40554001
368	I.173	T2	8	B-V3	3	13.23560312	8.97956723
370	I.174	T2	8	B-V3	3	415.8635479	35.17467809
372	I.175	T2	8	B-V3	3	11.6931398	0.667893768
374	I.176	T2	8	B-V3	3	15.5492981	6.670723929
376	I.177	T2	8	B-V3	3	0	4.379761506
378	I.178	T2	8	B-V3	3	0	12.47752238
380	I.179	T2	8	B-V3	3	13.23560312	3.612256855
382	I.180	T2	8	B-V3	3	10.92189377	2.085551414
384	I.181	T2	8	B-V3	3	9.379430449	3.851332389
386	I.182	T2	8	B-V3	3	8.608198789	1.530369454
388	I.183	T2	8	B-V3	3	12.8499801	2.189868417
390	I.184	T2	8	B-V3	3	19.4054564	8.985771073
392	I.185	T2	9	B-V3	3	0	3.392599414
394	I.186	T2	9	B-V3	3	0	3.28601339
396	I.187	T2	9	B-V3	3	0	1.377866971
398	I.188	T2	9	B-V3	3	0	3.32191098
400	I.189	T2	9	B-V3	3	0	0.688946314
402	I.190	T2	9	B-V3	3	0	9.035277969
404	I.191	T2	9	B-V4	3	0	2.258836124
406	I.192	T2	9	B-V4	3	0	0.688946314
408	I.193	T2	9	B-V4	3	15.71109158	5.976293496
410	I.194	T2	9	B-V4	3	0	6.572011981
412	I.195	T2	9	B-V4	3	0	1.377866971
414	I.196	T2	9	B-V4	3	18.49539052	4.176464293
416	I.197	T2	9	B-V4	3	3.77839874	3.285998591
418	I.198	T2	9	B-V4	3	0	1.578532322
420	I.199	T2	9	B-V4	3	0	2.411286454
422	I.200	T2	9	B-V4	3	9.545878303	2.066813291
424	I.201	T2	9	B-V4	3	0	2.411268121
426	I.202	T2	9	B-V4	3	24.06398842	11.38828753
428	I.203	T2	9	B-V4	3	0	5.855941053
430	I.204	T2	9	B-V4	3	0	6.652789398
432	I.205	T2	9	B-V4	3	0	4.8836576
434	I.206	T2	9	B-V4	3	0	3.003003225
436	I.207	T2	9	B-V4	3	0	7.671663981
438	I.208	T2	10	B-V4	3	3.77479503	6.861844656
440	I.209	T2	10	B-V4	3	8.966004597	4.506508323
442	I.210	T2	10	B-V4	3	0	1.798266307
444	I.211	T2	10	B-V4	3	239.2482802	62.44803952
446	I.212	T2	10	B-V4	3	267.4884856	43.36676186
448	I.213	T2	10	B-V4	3	0	2.593521824
450	I.214	T2	10	B-V4	3	0	12.58803068
452	I.215	T2	10	B-V4	3	0	10.02534519
454	I.216	T2	10	B-V4	3	0	2.59352182
456	I.217	T2	10	B-V4	3	0	1.296760912
458	I.218	T2	10	B-V4	3	264.9966914	5.652471063
460	I.219	T2	10	B-V4	3	61.20099004	13.65516534
462	I.220	T2	10	B-V4	3	5.8512541	7.738912368
464	I.221	T2	10	B-V4	3	16.02605209	3.468427965
466	I.222	T2	10	B-V4	3	3.982431657	0.951556127
468	I.223	T2	10	B-V4	3	26.20081913	7.431966145
470	I.224	T2	10	B-V4	3	6.266573767	7.509887604
472	I.225	T2	10	B-V4	3	19.97136455	3.754931611
474	I.226	T2	10	B-V4	3	3.567142937	1.078965145
476	I.227	T2	10	B-V4	3	7.09716668	6.145845131
478	I.228	T2	10	B-V4	3	18.72548292	2.943932362
480	I.229	T2	10	B-V4	3	27.4467317	4.506496559
482	I.230	T2	10	B-V4	3	28.48497671	14.98957953
484	I.231	T2	11	B-V4	3	0	1.092009122
486	I.232	T2	11	B-V4	3	0	12.81751415
488	I.233	T2	11	B-V4	3	0	2.775850113
490	I.234	T2	11	B-V4	3	0	9.762549389
492	I.235	T2	11	B-V4	3	0	20.89800796
494	I.236	T2	11	B-V4	3	0	2.889184571
496	I.237	T2	11	B-V4	3	0	0.302852346
498	I.238	T2	11	B-V4	3	0	2.479100792
500	I.239	T2	11	B-V4	3	0	11.16518868
502	I.240	T2	11	B-V4	3	0	2.920781279
504	I.241	T2	11	B-V4	3	0	2.120085706
506	I.242	T2	11	B-V4	3	0	28.02651517
508	I.243	T2	11	B-V4	3	0	3.57079854
510	I.244	T2	11	B-V4	3	0	7.044565147
512	I.245	T2	11	B-V4	3	0	0.605749829
514	I.246	T2	11	B-V4	3	0	2.286610619
516	I.247	T2	11	B-V4	3	0	1.514351997
518	I.248	T2	11	B-V4	3	0	2.889184571
520	I.249	T2	11	B-V4	3	0	0.60572726
522	I.250	T2	11	B-V4	3	0	4.368064665
